# Supplementary material for: Chorus wave power at the strong diffusion limit overcomes electron losses due to strong diffusion
Source: Nat Commun. 2024 Feb 27;15:1800. doi: 10.1038/s41467-024-45967-9 (PMC10899562; doi:10.1038/s41467-024-45967-9)
Supplement: Supplementary file 1 — Source data [file 41467_2024_45967_MOESM1_ESM.xlsx]

## Sheet: Figure 1
Figure 1a							Figure 1b					Figure 1c,d,e VAP-A						Figure 1e POES
POES M1 Longitude	POES M1 Latitude	POES M1 f_0/f_90	POES N19 Longitude	POES N19 Latitude	POES N19 f_0/f_90		Pitch angle (degrees)	30keV D_aa (s^-1)	100keV D_aa (s^-1)	300keV D_aa (s^-1)		Time (UTC)	Lower band chorus wavepower (pT^2)	Electron density (cm^-3)	MLT	TS04 L*		Time (UTC)	M01 MLT	N19 MLT
177.215	-46.9715	0.00190114	89.4897	65.9505	1.17105		0.5	0.0121853	0.00301724	0.000816936		2013-03-17 00:00:01	NaN	1359.3	3.31105	3.5749		2013-03-17 00:00:03	21.4425	13.715
177.027	-47.4315	0.00255428	89.03	65.5163	1.08434		1.49444	0.0122859	0.00304141	0.000823345		2013-03-17 00:00:07	NaN	1359.28	3.30832	3.57843		2013-03-17 00:00:11	21.4325	13.705
176.837	-47.8925	0.000962464	88.5845	65.081	0.297546		2.48889	0.0123967	0.00306731	0.000830085		2013-03-17 00:00:13	NaN	1359.2	3.3056	3.58195		2013-03-17 00:00:19	21.425	13.6925
176.644	-48.3525	0.000648088	88.152	64.6445	0.933579		3.48333	0.0125178	0.00309498	0.000837158		2013-03-17 00:00:19	NaN	1359.2	3.30288	3.58547		2013-03-17 00:00:27	21.415	13.6825
176.448	-48.8115	0.000205677	87.7322	64.207	0.860104		4.47778	0.0126495	0.00312446	0.000844567		2013-03-17 00:00:25	NaN	1359.2	3.30016	3.589		2013-03-17 00:00:35	21.4075	13.67
176.25	-49.2715	0.000591191	87.3242	63.7688	1.11628		5.47222	0.012792	0.00315579	0.000852316		2013-03-17 00:00:31	NaN	1359.11	3.29743	3.59252		2013-03-17 00:00:43	21.3975	13.66
176.048	-49.7305	0.00106411	86.928	63.329	0.134267		6.46667	0.0129457	0.00318899	0.000860403		2013-03-17 00:00:37	NaN	1359.1	3.29471	3.59604		2013-03-17 00:00:51	21.3875	13.6475
175.842	-50.1892	0.000472701	86.5425	62.8887	0.0464257		7.46111	0.0131109	0.00322415	0.000868831		2013-03-17 00:00:43	NaN	1359.1	3.29199	3.59957		2013-03-17 00:00:59	21.3775	13.6375
175.634	-50.6478	0.000344748	86.1673	62.4475	0.121446		8.45556	0.013288	0.00326131	0.00087761		2013-03-17 00:00:49	NaN	1359.04	3.28927	3.60309		2013-03-17 00:01:07	21.3675	13.6275
175.422	-51.106	0.000679502	85.8022	62.0053	0.117906		9.45	0.0134772	0.00330053	0.000886728		2013-03-17 00:00:55	NaN	1359	3.28654	3.60661		2013-03-17 00:01:15	21.355	13.615
175.207	-51.5638	0.00319172	85.4463	61.5625	0.146979		10.4444	0.0136792	0.00334185	0.00089619		2013-03-17 00:01:01	NaN	1359	3.28382	3.61014		2013-03-17 00:01:23	21.345	13.605
174.988	-52.0212	0.0801305	85.1003	61.1185	0.0881769		11.4389	0.0138943	0.00338536	0.000905998		2013-03-17 00:01:07	NaN	1358.97	3.2811	3.61366		2013-03-17 00:01:31	21.3325	13.595
174.765	-52.4785	0.000204332	84.7617	60.6745	0.0382601		12.4333	0.014123	0.00343111	0.000916152		2013-03-17 00:01:13	NaN	1358.9	3.27837	3.61718		2013-03-17 00:01:39	21.3225	13.585
174.538	-52.935	0.0065382	84.4327	60.2292	0.00683569		13.4278	0.014366	0.00347919	0.000926651		2013-03-17 00:01:19	NaN	1358.9	3.27565	3.62071		2013-03-17 00:01:47	21.3075	13.5725
174.307	-53.392	0.00133511	84.1107	59.7835	0.00331981		14.4222	0.0146234	0.00352962	0.000937501		2013-03-17 00:01:25	NaN	1358.89	3.27293	3.62423		2013-03-17 00:01:55	21.2975	13.5625
174.072	-53.848	0.00798722	83.7965	59.3372	0.000461467		15.4167	0.0148959	0.00358254	0.000948717		2013-03-17 00:01:31	NaN	1358.8	3.27021	3.62775		2013-03-17 00:02:03	21.2825	13.5525
173.833	-54.3032	0.0418994	83.4898	58.89	0.00105708		16.4111	0.0151841	0.00363801	0.000960268		2013-03-17 00:01:37	NaN	1358.8	3.26748	3.63128		2013-03-17 00:02:11	21.2725	13.5425
173.589	-54.7585	0.12474	83.19	58.443	0.00223381		17.4056	0.0154886	0.00369616	0.000972093		2013-03-17 00:01:43	NaN	1479.97	3.26476	3.6348		2013-03-17 00:02:19	21.2575	13.5325
173.339	-55.2135	0.142424	82.8968	57.994	0.000928505		18.4	0.0158101	0.00375722	0.000984179		2013-03-17 00:01:49	NaN	1393.42	3.26204	3.63832		2013-03-17 00:02:27	21.245	13.5225
173.085	-55.6675	0.248139	82.6097	57.5455	0.00201884		19.3944	0.0161495	0.00382147	0.000996487		2013-03-17 00:01:55	NaN	1358.7	3.25932	3.64185		2013-03-17 00:02:35	21.23	13.51
172.826	-56.1215	0.385185	51.8565	-45.6118	0.00240964		20.3889	0.0165073	0.00388917	0.00100903		2013-03-17 00:02:01	NaN	1358.7	3.25659	3.64537		2013-03-17 00:02:43	21.215	13.5
172.562	-56.575	0.661972	51.6748	-46.0693	0.000685871		21.3833	0.0168841	0.00396014	0.00102177		2013-03-17 00:02:07	NaN	1358.65	3.25387	3.64889		2013-03-17 00:02:51	21.1975	13.49
172.292	-57.0277	0.4	51.49	-46.5265	0.00130321		22.3778	0.017281	0.00403424	0.00103467		2013-03-17 00:02:13	NaN	1358.56	3.25115	3.65242		2013-03-17 00:02:59	21.1825	13.48
172.016	-57.4805	0.654135	51.3032	-46.9835	0.000915192		23.3722	0.0176987	0.00411169	0.00104783		2013-03-17 00:02:19	NaN	1358.5	3.24842	3.65594		2013-03-17 00:03:07	21.165	13.47
171.734	-57.9325	0.634783	51.1135	-47.44	0.000609013		24.3667	0.018138	0.0041928	0.0010612		2013-03-17 00:02:25	NaN	1358.5	3.2457	3.65946		2013-03-17 00:03:15	21.145	13.46
171.446	-58.3835	1.13402	50.921	-47.8968	0.000944882		25.3611	0.0185999	0.00427781	0.00107464		2013-03-17 00:02:31	NaN	1358.5	3.24298	3.66299		2013-03-17 00:03:23	21.125	13.45
171.151	-58.8343	1.3913	50.7258	-48.353	0.000636335		26.3556	0.0190851	0.00436704	0.00108827		2013-03-17 00:02:37	NaN	1358.49	3.24026	3.66651		2013-03-17 00:03:31	21.105	13.44
170.85	-59.2845	0.757991	50.528	-48.809	0.000589797		27.35	0.0195947	0.00446079	0.00110203		2013-03-17 00:02:43	NaN	1358.4	3.23753	3.67003		2013-03-17 00:03:39	21.085	13.43
170.541	-59.7342	0.821429	50.3268	-49.264	0.00271809		28.3444	0.0201297	0.00455912	0.00111586		2013-03-17 00:02:49	NaN	1358.4	3.23481	3.67355		2013-03-17 00:03:47	21.065	13.42
170.225	-60.183	1.47826	50.1225	-49.7197	0.00272374		29.3389	0.0206913	0.00466246	0.00112969		2013-03-17 00:02:55	NaN	1358.31	3.23209	3.67708		2013-03-17 00:03:55	21.0375	13.41
169.9	-60.631	1.0678	49.9147	-50.1748	0.0255178		30.3333	0.0212807	0.00477112	0.00114353		2013-03-17 00:03:01	NaN	1358.3	3.22937	3.6806		2013-03-17 00:04:03	21.0075	13.3975
169.568	-61.0788	1.14286	49.7045	-50.6295	0.0199092		31.3278	0.0218985	0.00488558	0.00115737		2013-03-17 00:03:07	NaN	1447.78	3.22664	3.68412		2013-03-17 00:04:11	20.98	13.3875
169.228	-61.5257	0.961538	49.49	-51.084	0.0184473		32.3222	0.0225457	0.00500612	0.00117136		2013-03-17 00:03:13	NaN	1495.64	3.22392	3.68765		2013-03-17 00:04:19	20.9475	13.3775
168.878	-61.972	0.809524	49.2723	-51.538	0.0387793		33.3167	0.023223	0.00513296	0.00118553		2013-03-17 00:03:19	NaN	1495.6	3.2212	3.69117		2013-03-17 00:04:27	20.915	13.3675
168.519	-62.417	0.979592	49.0507	-51.992	0.0953478		34.3111	0.023931	0.00526663	0.00119987		2013-03-17 00:03:25	NaN	1495.6	3.21847	3.69469		2013-03-17 00:04:35	20.875	13.3575
168.15	-62.8615	0.725807	48.8253	-52.4453	0.13878		35.3056	0.0246704	0.00540765	0.00121441		2013-03-17 00:03:31	NaN	1495.57	3.21575	3.69822		2013-03-17 00:04:43	20.84	13.3475
35.4973	-74.3	1.09836	48.596	-52.8985	0.0756417		36.3	0.0254415	0.00555664	0.00122925		2013-03-17 00:03:37	NaN	1495.5	3.21303	3.70174		2013-03-17 00:04:51	20.805	13.3375
34.5212	-73.908	0.852273	48.3625	-53.3512	0.0777248		37.2944	0.0262443	0.00571435	0.00124461		2013-03-17 00:03:43	NaN	1495.48	3.21031	3.70526		2013-03-17 00:04:59	20.765	13.3275
33.5885	-73.512	1.05	48.125	-53.8035	0.192702		38.2889	0.0270783	0.00588183	0.00126061		2013-03-17 00:03:49	NaN	1495.4	3.20758	3.70879		2013-03-17 00:05:07	20.7225	13.3175
32.6975	-73.1123	1.03226	47.8828	-54.2555	0.277935		39.2833	0.0279438	0.00605968	0.00127738		2013-03-17 00:03:55	NaN	1495.4	3.20486	3.71231		2013-03-17 00:05:15	20.6725	13.3075
31.8452	-72.7093	0.96875	47.6357	-54.7073	0.710616		40.2778	0.0288404	0.00624853	0.00129522		2013-03-17 00:04:01	NaN	1495.3	3.20214	3.71583		2013-03-17 00:05:23	20.625	13.2975
31.029	-72.3025	1.05495	47.3845	-55.1582	1.0132		41.2722	0.0297664	0.00644981	0.00131433		2013-03-17 00:04:07	NaN	1495.3	3.19942	3.71936		2013-03-17 00:05:31	20.5775	13.2875
30.2467	-71.8932	0.944444	47.1283	-55.609	1.30357		42.2667	0.0307197	0.00666446	0.00133505		2013-03-17 00:04:13	NaN	1495.23	3.19669	3.72288		2013-03-17 00:05:39	20.525	13.2775
29.4967	-71.481	0.966292	46.8662	-56.059	1.13043		43.2611	0.0316966	0.00689382	0.00135774		2013-03-17 00:04:19	NaN	1495.2	3.19397	3.7264		2013-03-17 00:05:47	20.4675	13.2675
28.7767	-71.066	0.981221	46.5993	-56.509	0.925373		44.2556	0.0326919	0.00713924	0.00138277		2013-03-17 00:04:25	NaN	1495.2	3.19125	3.72993		2013-03-17 00:05:55	20.3975	13.2575
28.0858	-70.649	0.863158	46.3265	-56.9582	0.843137		45.25	0.0336975	0.00740176	0.00141064		2013-03-17 00:04:31	NaN	1495.15	3.18852	3.73345		2013-03-17 00:06:03	20.3025	13.2475
27.421	-70.2295	0.978723	46.0477	-57.407	0.983264		46.2444	0.0347064	0.00768173	0.00144187		2013-03-17 00:04:37	NaN	1495.1	3.1858	3.73697		2013-03-17 00:06:11	20.21	13.235
26.7812	-69.8078	0.867925	45.7635	-57.855	1.06818		47.2389	0.0357089	0.00797812	0.00147705		2013-03-17 00:04:43	NaN	1495.07	3.18308	3.7405		2013-03-17 00:06:19	20.105	13.225
26.166	-69.384	1.13021	45.4728	-58.303	1.05817		48.2333	0.0366894	0.00829692	0.00151695		2013-03-17 00:04:49	NaN	1495	3.18036	3.74402		2013-03-17 00:06:27	19.985	13.215
25.5728	-68.9585	0.82243	45.1753	-58.7503	1.26384		49.2278	0.0376254	0.00864528	0.00156248		2013-03-17 00:04:55	NaN	1495	3.17763	3.74754		2013-03-17 00:06:35	19.85	13.205
25.0007	-68.5315	0.958763	44.871	-59.1968	1.03856		50.2222	0.0384844	0.00902855	0.00161499		2013-03-17 00:05:01	NaN	1494.99	3.17488	3.75117		2013-03-17 00:06:43	19.7	13.195
24.449	-68.1023	1.20833	44.5595	-59.643	0.960557		51.2167	0.0392233	0.00945352	0.00167568		2013-03-17 00:05:07	NaN	1494.9	3.17206	3.75502		2013-03-17 00:06:51	19.54	13.185
23.916	-67.6717	1.22043	44.2405	-60.0883	1.30462		52.2111	0.0397876	0.00993014	0.00174456		2013-03-17 00:05:13	NaN	1494.9	3.16923	3.75886		2013-03-17 00:06:59	19.3725	13.1725
23.401	-67.2393	1.17442	43.9143	-60.5327	1.29323		53.2056	0.040073	0.0104738	0.00182278		2013-03-17 00:05:19	NaN	1494.81	3.16641	3.76271		2013-03-17 00:07:07	19.1675	13.1625
22.903	-66.8055	0.811881	43.5793	-60.9768	1.0777		54.2	0.0398357	0.011112	0.0019114		2013-03-17 00:05:25	NaN	1494.73	3.16359	3.76655		2013-03-17 00:07:15	18.905	13.1525
22.4215	-66.3705	1.04211	43.2358	-61.42	0.917969		55.1944	0.0387742	0.0118955	0.00201146		2013-03-17 00:05:31	NaN	1494.7	3.16076	3.7704		2013-03-17 00:07:23	18.5975	13.1425
21.9548	-65.9345	0.927711	42.8832	-61.8625	0.85241		56.1889	0.037484	0.0127744	0.00212357		2013-03-17 00:05:37	NaN	1494.7	3.15794	3.77424		2013-03-17 00:07:31	18.2525	13.1325
21.5028	-65.497	1.45763	42.5218	-62.3045	1.17808		57.1833	0.0360347	0.0137306	0.00224862		2013-03-17 00:05:43	NaN	1494.65	3.15512	3.77809		2013-03-17 00:07:39	17.8375	13.12
21.0645	-65.0582	1	42.1505	-62.745	1.213		58.1778	0.0344048	0.0147711	0.00238978		2013-03-17 00:05:49	NaN	1494.6	3.15229	3.78193		2013-03-17 00:07:47	17.3375	13.11
20.6395	-64.6185	1.13846	41.7692	-63.1852	1.0132		59.1722	0.0325943	0.0159034	0.00254938		2013-03-17 00:05:55	NaN	1494.57	3.14947	3.78578		2013-03-17 00:07:55	16.7475	13.0975
20.2262	-64.1777	1.42373	41.3768	-63.6245	1.07667		60.1667	0.0306035	0.0171347	0.00272999		2013-03-17 00:06:01	NaN	1494.5	3.14665	3.78963		2013-03-17 00:08:03	16.21	13.0875
19.8258	-63.736	1.42857	40.973	-64.0625	0.902597		61.1611	0.0284124	0.0184731	0.00293338		2013-03-17 00:06:07	NaN	1494.48	3.14383	3.79347		2013-03-17 00:08:11	15.7125	13.0775
19.436	-63.2932	1.05063	40.558	-64.4998	0.925676		62.1556	0.0260317	0.0199254	0.00316202		2013-03-17 00:06:13	NaN	1494.4	3.141	3.79732		2013-03-17 00:08:19	15.19	13.0675
19.0575	-62.8495	0.828283	40.1302	-64.9362	0.891304		63.15	0.0234691	0.0215068	0.00341902		2013-03-17 00:06:19	NaN	1494.4	3.13818	3.80116		2013-03-17 00:08:27	14.64	13.055
18.6887	-62.405	1.24675	39.6895	-65.371	1.08571		64.1444	0.0207238	0.0232475	0.00370673		2013-03-17 00:06:25	NaN	1494.3	3.13536	3.80501		2013-03-17 00:08:35	14.015	13.045
18.33	-61.9597	1.26506	39.2353	-65.8048	1.19424		65.1389	0.0178429	0.0251039	0.0040279		2013-03-17 00:06:31	NaN	1494.21	3.13253	3.80885		2013-03-17 00:08:43	13.5525	13.0325
17.9803	-61.5135	0.882353	38.766	-66.238	1.17037		66.1333	0.0148571	0.0270533	0.00438545		2013-03-17 00:06:37	NaN	1607.3	3.12971	3.8127		2013-03-17 00:08:51	13.165	13.0225
17.64	-61.067	1.12903	38.282	-66.6687	1.19753		67.1278	0.0118673	0.0290735	0.00478286		2013-03-17 00:06:43	NaN	1645.5	3.12689	3.81654		2013-03-17 00:08:59	12.815	13.0125
17.308	-60.619	1.36788	37.7825	-67.099	1.08865		68.1222	0.00901625	0.0311263	0.00521981		2013-03-17 00:06:49	NaN	1741.06	3.12406	3.82039		2013-03-17 00:09:07	12.51	13
16.9842	-60.171	1	37.2658	-67.5275	1.03239		69.1167	0.00665671	0.0331354	0.00569675		2013-03-17 00:06:55	NaN	1729.1	3.12124	3.82423		2013-03-17 00:09:15	12.2775	12.9875
16.668	-59.722	1.07229	36.7315	-67.9548	0.979452		70.1111	0.00570038	0.0349644	0.00613024		2013-03-17 00:07:01	NaN	1645.36	3.11842	3.82808		2013-03-17 00:09:23	12.0775	12.9775
16.3595	-59.2725	1.47489	36.178	-68.38	1.08434		71.1056	0.00502293	0.0363538	0.00662061		2013-03-17 00:07:07	NaN	1645.27	3.1156	3.83192		2013-03-17 00:09:31	11.8975	12.965
16.0583	-58.8223	1.10751	35.6053	-68.804	0.886288		72.1	0.00430424	0.0368151	0.00725842		2013-03-17 00:07:13	NaN	1645.2	3.11277	3.83577		2013-03-17 00:09:39	11.745	12.955
15.7638	-58.3715	0.608939	35.011	-69.226	0.927215		73.0944	0.00355341	0.034751	0.00823013		2013-03-17 00:07:19	NaN	1645.18	3.10995	3.83961		2013-03-17 00:09:47	11.615	12.9425
15.4757	-57.9202	0.286541	34.395	-69.6463	1.09091		74.0889	0.00279401	0.0314781	0.00944809		2013-03-17 00:07:25	NaN	1645.09	3.10713	3.84346		2013-03-17 00:09:55	11.495	12.9325
15.1943	-57.4685	0.171717	33.7558	-70.064	1.02439		75.0833	0.00206191	0.0276821	0.010755		2013-03-17 00:07:31	NaN	1645	3.1043	3.8473		2013-03-17 00:10:03	11.39	12.92
14.9182	-57.0157	0.146476	33.0913	-70.4798	1.12635		76.0778	0.00142807	0.0233813	0.012119		2013-03-17 00:07:37	NaN	1645	3.10148	3.85115		2013-03-17 00:10:11	11.2975	12.9075
14.6485	-56.5628	0.167776	32.401	-70.8935	0.972112		77.0722	0.00105194	0.0186367	0.0135994		2013-03-17 00:07:43	NaN	1644.91	3.09866	3.85499		2013-03-17 00:10:19	11.21	12.8975
14.384	-56.1092	0.167532	31.6825	-71.3047	0.970909		78.0667	0.00134381	0.0136171	0.0155894		2013-03-17 00:07:49	NaN	1644.9	3.09583	3.85884		2013-03-17 00:10:27	11.135	12.885
14.125	-55.6555	0.148874	30.9345	-71.7132	0.980916		79.0611	0.00200268	0.00875524	0.0177613		2013-03-17 00:07:55	NaN	1644.83	3.09301	3.86269		2013-03-17 00:10:35	11.065	12.8725
13.8715	-55.201	0.121841	30.1553	-72.1193	1.08642		80.0556	0.00368612	0.00560173	0.0199077		2013-03-17 00:08:01	NaN	1644.8	3.09019	3.86653		2013-03-17 00:10:43	11.005	12.8625
13.6225	-54.7463	0.0823843	29.3425	-72.5218	0.864198		81.05	0.00568059	0.00498042	0.0213911		2013-03-17 00:08:07	NaN	1644.75	3.08737	3.87038		2013-03-17 00:10:51	10.95	12.85
13.3783	-54.291	0.042083	28.4942	-72.9215	1.16194		82.0444	0.00429721	0.00464645	0.019879		2013-03-17 00:08:13	NaN	1714.69	3.08454	3.87422		2013-03-17 00:10:59	10.8975	12.8375
13.1388	-53.8353	0.00191684	27.6087	-73.3175	0.953846		83.0389	0.00137952	0.00522031	0.0162577		2013-03-17 00:08:19	NaN	1753.99	3.08172	3.87807		2013-03-17 00:11:07	10.855	12.825
12.904	-53.379	0.000930406	26.6825	-73.71	1.09921		84.0333	0.000205758	0.0102432	0.0125803		2013-03-17 00:08:25	NaN	1688.98	3.0789	3.88191		2013-03-17 00:11:15	10.815	12.815
12.6728	-52.923	0.000482858	25.714	-74.0985	0.879562		85.0278	0	0.0149695	0.0104212		2013-03-17 00:08:31	NaN	1811.08	3.07607	3.88576		2013-03-17 00:11:23	10.775	12.8025
12.4462	-52.4662	0.00113186	24.7002	-74.4833	0.946939		86.0222	0	0.0025093	0.0206036		2013-03-17 00:08:37	NaN	1810.99	3.07325	3.8896		2013-03-17 00:11:31	10.745	12.79
12.2238	-52.0093	0.00126024	23.6382	-74.8627	0.996337		87.0167	0	0	0.00850206		2013-03-17 00:08:43	NaN	1810.9	3.07043	3.89345		2013-03-17 00:11:39	10.715	12.7775
12.0045	-51.5515	0.000772201	22.525	-75.2377	1.15481		88.0111	0	0	0		2013-03-17 00:08:49	NaN	1810.9	3.0676	3.89729		2013-03-17 00:11:47	10.68	12.765
11.7893	-51.0935	0.00202634	21.357	-75.6077	1.0566		89.0056	0	0	0		2013-03-17 00:08:55	NaN	1810.81	3.06478	3.90114		2013-03-17 00:11:55	10.6475	12.755
			20.131	-75.9713	1.12552							2013-03-17 00:09:01	NaN	1810.73	3.06196	3.90498		2013-03-17 00:12:03	10.6175	12.7425
			18.8435	-76.3293	0.93985							2013-03-17 00:09:07	NaN	1810.7	3.05914	3.90883		2013-03-17 00:12:11	10.5925	12.7275
			17.4902	-76.6805	0.883019							2013-03-17 00:09:13	NaN	1810.64	3.05631	3.91267		2013-03-17 00:12:19	10.57	12.7175
			16.0683	-77.0243	1.11458							2013-03-17 00:09:19	NaN	1810.6	3.05349	3.91652		2013-03-17 00:12:27	10.55	12.705
			14.5722	-77.3605	0.897959							2013-03-17 00:09:25	NaN	1810.56	3.05067	3.92036		2013-03-17 00:12:35	10.535	12.6925
			12.9987	-77.6882	1.10757							2013-03-17 00:09:31	NaN	1810.47	3.04784	3.92421		2013-03-17 00:12:43	10.515	12.68
			11.3433	-78.007	1.2							2013-03-17 00:09:37	NaN	1810.4	3.04502	3.92806		2013-03-17 00:12:51	10.495	12.6675
			9.6025	-78.3158	0.86631							2013-03-17 00:09:43	NaN	1810.38	3.0422	3.9319		2013-03-17 00:12:59	10.4775	12.655
			7.77175	-78.6143	0.981595							2013-03-17 00:09:49	NaN	1810.29	3.03938	3.93575		2013-03-17 00:13:07	10.4625	12.6425
			5.8475	-78.9007	0.993007							2013-03-17 00:09:55	NaN	1810.2	3.03655	3.93959		2013-03-17 00:13:15	10.45	12.6275
			3.82675	-79.175	1.01031							2013-03-17 00:10:01	NaN	1810.2	3.03368	3.94356		2013-03-17 00:13:23	10.4375	12.615
			1.70625	-79.4362	1.09622							2013-03-17 00:10:07	NaN	1810.11	3.0307	3.94779		2013-03-17 00:13:31	10.4225	12.6025
			0	-79.683	1.05735							2013-03-17 00:10:13	NaN	1810.03	3.02771	3.95202		2013-03-17 00:13:39	10.405	12.5925
			0	-79.914	0.814516							2013-03-17 00:10:19	NaN	1810	3.02473	3.95626		2013-03-17 00:13:47	10.3925	12.5775
			-5.26727	-80.1288	1.11304							2013-03-17 00:10:25	NaN	1809.94	3.02175	3.96049		2013-03-17 00:13:55	10.3775	12.565
			-7.7955	-80.326	1.03913							2013-03-17 00:10:31	NaN	1809.85	3.01877	3.96472		2013-03-17 00:14:03	10.3675	12.5525
			-10.421	-80.5043	1.04846							2013-03-17 00:10:37	NaN	1809.76	3.01579	3.96895		2013-03-17 00:14:11	10.355	12.5375
			-13.1392	-80.6628	0.92							2013-03-17 00:10:43	NaN	1809.67	3.01281	3.97318		2013-03-17 00:14:19	10.3425	12.525
			-15.9437	-80.8005	1.11538							2013-03-17 00:10:49	NaN	1809.6	3.00983	3.97741		2013-03-17 00:14:27	10.3275	12.5125
			-18.8245	-80.9165	0.983516							2013-03-17 00:10:55	NaN	1809.6	3.00685	3.98164		2013-03-17 00:14:35	10.3175	12.4975
			-21.7715	-81.0103	1.19907							2013-03-17 00:11:01	NaN	1809.59	3.00386	3.98587		2013-03-17 00:14:43	10.3075	12.4825
			-24.771	-81.0802	0.817021							2013-03-17 00:11:07	NaN	1809.5	3.00088	3.9901		2013-03-17 00:14:51	10.2975	12.4675
			-27.8093	-81.1263	0.936842							2013-03-17 00:11:13	NaN	1809.4	2.9979	3.99433		2013-03-17 00:14:59	10.2875	12.455
			-30.871	-81.1482	1.06842							2013-03-17 00:11:19	NaN	1809.31	2.99492	3.99856		2013-03-17 00:15:07	10.275	12.4425
			-33.9392	-81.1463	1.35385							2013-03-17 00:11:25	NaN	1809.23	2.99194	4.00279		2013-03-17 00:15:15	10.2675	12.4275
			-36.9977	-81.1192	0.88							2013-03-17 00:11:31	NaN	1928.55	2.98896	4.00702		2013-03-17 00:15:23	10.2575	12.4125
			-40.03	-81.0683	0.92093							2013-03-17 00:11:37	NaN	1887.2	2.98598	4.01125		2013-03-17 00:15:31	10.25	12.3975
			-43.0208	-80.9932	1.02632							2013-03-17 00:11:43	NaN	1809.05	2.983	4.01548		2013-03-17 00:15:39	10.24	12.385
			-45.956	-80.8958	1.17647							2013-03-17 00:11:49	NaN	1808.96	2.98001	4.01971		2013-03-17 00:15:47	10.23	12.3675
			-48.8235	-80.775	1.01471							2013-03-17 00:11:55	NaN	1871.82	2.97703	4.02394		2013-03-17 00:15:55	10.2225	12.355
			-51.6122	-80.6335	0.938461							2013-03-17 00:12:01	NaN	1992.1	2.97405	4.02818		2013-03-17 00:16:03	10.215	12.3375
			-54.3135	-80.4707	1.32692							2013-03-17 00:12:07	NaN	1957.31	2.97107	4.03241		2013-03-17 00:16:11	10.2075	12.3225
			-56.921	-80.2885	0.961538							2013-03-17 00:12:13	NaN	1808.69	2.96809	4.03664		2013-03-17 00:16:19	10.1975	12.3075
			-59.4302	-80.088	0.737705							2013-03-17 00:12:19	NaN	1808.6	2.96511	4.04087		2013-03-17 00:16:27	10.19	12.2925
			-61.8383	-79.8695	0.851852							2013-03-17 00:12:25	NaN	1808.5	2.96213	4.0451		2013-03-17 00:16:35	10.18	12.275
			-64.1435	-79.6353	0.913793							2013-03-17 00:12:31	NaN	1970.08	2.95915	4.04933		2013-03-17 00:16:43	10.1725	12.26
			-66.3465	-79.3855	1.05263							2013-03-17 00:12:37	NaN	1991.63	2.95617	4.05356		2013-03-17 00:16:51	10.165	12.245
			-68.4482	-79.1217	1							2013-03-17 00:12:43	NaN	1991.6	2.95318	4.05779		2013-03-17 00:16:59	10.1575	12.2275
			-70.4505	-78.8447	1.22							2013-03-17 00:12:49	NaN	1886.28	2.9502	4.06202		2013-03-17 00:17:07	10.15	12.21
			-72.357	-78.5553	0.868852							2013-03-17 00:12:55	NaN	1899.31	2.94722	4.06625		2013-03-17 00:17:15	10.1425	12.195
			-74.1705	-78.2547	0.666667							2013-03-17 00:13:01	NaN	1991.36	2.94424	4.07048		2013-03-17 00:17:23	10.1375	12.175
			-75.8953	-77.9435	0.945205							2013-03-17 00:13:07	NaN	1991.27	2.94126	4.07471		2013-03-17 00:17:31	10.13	12.16
			-77.5345	-77.6225	1.03704							2013-03-17 00:13:13	NaN	1991.2	2.93828	4.07894		2013-03-17 00:17:39	10.12	12.1425
			-79.093	-77.2927	0.950617							2013-03-17 00:13:19	NaN	1991.18	2.9353	4.08317		2013-03-17 00:17:47	10.115	12.125
			-80.5748	-76.9548	0.914634							2013-03-17 00:13:25	NaN	2038.84	2.93232	4.0874		2013-03-17 00:17:55	10.11	12.105
			-81.9838	-76.609	1.16923							2013-03-17 00:13:31	NaN	2414.7	2.92933	4.09163		2013-03-17 00:18:03	10.1	12.09
			-83.3245	-76.2563	0.846154							2013-03-17 00:13:37	NaN	2414.7	2.92635	4.09586		2013-03-17 00:18:11	10.095	12.07
			-84.6005	-75.8965	0.833333							2013-03-17 00:13:43	NaN	2218.74	2.92337	4.10009		2013-03-17 00:18:19	10.0875	12.05
			-85.8152	-75.531	0.987603							2013-03-17 00:13:49	NaN	2192.43	2.92039	4.10433		2013-03-17 00:18:27	10.08	12.035
			-86.9723	-75.1602	0.912442							2013-03-17 00:13:55	NaN	2192.33	2.91741	4.10856		2013-03-17 00:18:35	10.075	12.015
			-88.0758	-74.784	1.07527							2013-03-17 00:14:01	NaN	2192.24	2.91443	4.11279		2013-03-17 00:18:43	10.07	11.995
			-89.1285	-74.4025	0.884615							2013-03-17 00:14:07	NaN	2192.2	2.91145	4.11702		2013-03-17 00:18:51	10.06	11.975
			-90.1335	-74.0165	0.776256							2013-03-17 00:14:13	NaN	2192.12	2.90847	4.12125		2013-03-17 00:18:59	10.055	11.955
			-91.094	-73.627	0.863436							2013-03-17 00:14:19	NaN	2191.97	2.90548	4.12548		2013-03-17 00:19:07	10.05	11.9325
			-92.012	-73.2332	0.722054							2013-03-17 00:14:25	NaN	2191.9	2.9025	4.12971		2013-03-17 00:19:15	10.04	11.91
			-92.8905	-72.8358	0.339744							2013-03-17 00:14:31	NaN	2191.86	2.89952	4.13394		2013-03-17 00:19:23	10.035	11.89
			-93.7318	-72.435	0.233461							2013-03-17 00:14:37	NaN	2191.69	2.89654	4.13817		2013-03-17 00:19:31	10.03	11.8675
			-94.538	-72.031	0.143673							2013-03-17 00:14:43	NaN	2191.6	2.89356	4.1424		2013-03-17 00:19:39	10.02	11.845
			-95.3115	-71.624	0.127443							2013-03-17 00:14:49	NaN	2191.6	2.89058	4.14663		2013-03-17 00:19:47	10.015	11.82
			-96.054	-71.2142	0.110493							2013-03-17 00:14:55	NaN	2191.42	2.8876	4.15086		2013-03-17 00:19:55	10.01	11.7975
			-96.7667	-70.802	0.21355							2013-03-17 00:15:01	NaN	2191.33	2.88457	4.15525		2013-03-17 00:20:03	10	11.7725
			-97.4522	-70.387	0.13615							2013-03-17 00:15:07	NaN	2335.87	2.88143	4.15994		2013-03-17 00:20:11	9.995	11.75
			-98.1118	-69.97	0.115675							2013-03-17 00:15:13	NaN	2285.68	2.8783	4.16464		2013-03-17 00:20:19	9.99	11.7225
			-98.747	-69.5512	0.164466							2013-03-17 00:15:19	NaN	2191.05	2.87516	4.16934		2013-03-17 00:20:27	9.98	11.6975
			-99.3585	-69.1298	0.042541							2013-03-17 00:15:25	NaN	2190.96	2.87203	4.17404		2013-03-17 00:20:35	9.975	11.67
			-99.9488	-68.707	0.00206574							2013-03-17 00:15:31	NaN	2190.87	2.8689	4.17874		2013-03-17 00:20:43	9.9675	11.6425
			-100.518	-68.2818	0.000740253							2013-03-17 00:15:37	NaN	2249.99	2.86576	4.18343		2013-03-17 00:20:51	9.96	11.6175
			-101.068	-67.8555	0.000502946							2013-03-17 00:15:43	NaN	2370.65	2.86263	4.18813		2013-03-17 00:20:59	9.9525	11.5875
			-101.599	-67.427	0.000252557							2013-03-17 00:15:49	NaN	2190.59	2.8595	4.19283		2013-03-17 00:21:07	9.9475	11.56
			-102.112	-66.9975	0.000223239							2013-03-17 00:15:55	NaN	2190.5	2.85636	4.19753		2013-03-17 00:21:15	9.94	11.5275
			-102.609	-66.566	0.000253678							2013-03-17 00:16:01	NaN	2190.4	2.85323	4.20222		2013-03-17 00:21:23	9.9325	11.4975
			-103.09	-66.1338	0.0004823							2013-03-17 00:16:07	NaN	2190.31	2.8501	4.20692		2013-03-17 00:21:31	9.9275	11.465
			-103.556	-65.7	0.000883639							2013-03-17 00:16:13	NaN	2190.15	2.84696	4.21162		2013-03-17 00:21:39	9.92	11.435
			-104.008	-65.265	0.000686306							2013-03-17 00:16:19	NaN	2190.03	2.84383	4.21632		2013-03-17 00:21:47	9.9125	11.4025
			-104.447	-64.8288	0.000435811							2013-03-17 00:16:25	NaN	2189.94	2.84069	4.22102		2013-03-17 00:21:55	9.9075	11.365
			-104.872	-64.3915	0.000145033							2013-03-17 00:16:31	NaN	2189.85	2.83756	4.22571		2013-03-17 00:22:03	9.9	11.3325
			-105.285	-63.9533	0.00053889							2013-03-17 00:16:37	NaN	2189.76	2.83443	4.23041		2013-03-17 00:22:11	9.8925	11.295
			-105.686	-63.514	0.000445732							2013-03-17 00:16:43	NaN	2189.67	2.83129	4.23511		2013-03-17 00:22:19	9.8875	11.255
			-106.077	-63.0735	0.000148148							2013-03-17 00:16:49	NaN	2189.57	2.82816	4.23981		2013-03-17 00:22:27	9.88	11.225
												2013-03-17 00:16:55	NaN	2189.46	2.82503	4.2445		2013-03-17 00:22:35	9.8725	11.185
												2013-03-17 00:17:01	NaN	2189.29	2.82189	4.2492		2013-03-17 00:22:43	9.8675	11.14
												2013-03-17 00:17:07	NaN	2189.2	2.81876	4.2539		2013-03-17 00:22:51	9.86	11.095
												2013-03-17 00:17:13	NaN	2189.1	2.81563	4.2586		2013-03-17 00:22:59	9.8525	11.055
												2013-03-17 00:17:19	NaN	2188.92	2.81249	4.26329		2013-03-17 00:23:07	9.8475	11.015
												2013-03-17 00:17:25	NaN	2354.77	2.80936	4.26799		2013-03-17 00:23:15	9.84	10.965
												2013-03-17 00:17:31	NaN	2410.8	2.80622	4.27269		2013-03-17 00:23:23	9.8325	10.92
												2013-03-17 00:17:37	NaN	2410.69	2.80309	4.27739		2013-03-17 00:23:31	9.8275	10.8725
												2013-03-17 00:17:43	NaN	2410.55	2.79996	4.28209		2013-03-17 00:23:39	9.82	10.8225
												2013-03-17 00:17:49	NaN	2410.42	2.79682	4.28678		2013-03-17 00:23:47	9.8125	10.7725
												2013-03-17 00:17:55	NaN	2410.27	2.79369	4.29148		2013-03-17 00:23:55	9.8075	10.72
												2013-03-17 00:18:01	NaN	2410.17	2.79056	4.29618		2013-03-17 00:24:03	9.8	10.6625
												2013-03-17 00:18:07	NaN	2410.06	2.78742	4.30088		2013-03-17 00:24:11	9.7925	10.6075
												2013-03-17 00:18:13	NaN	2409.89	2.78429	4.30557		2013-03-17 00:24:19	9.79	10.55
												2013-03-17 00:18:19	NaN	2409.8	2.78116	4.31027		2013-03-17 00:24:27	9.78	10.49
												2013-03-17 00:18:25	NaN	2409.7	2.77802	4.31497		2013-03-17 00:24:35	9.775	10.4275
												2013-03-17 00:18:31	NaN	2409.52	2.77489	4.31967		2013-03-17 00:24:43	9.77	10.3625
												2013-03-17 00:18:37	NaN	2409.43	2.77175	4.32437		2013-03-17 00:24:51	9.76	10.295
												2013-03-17 00:18:43	NaN	2409.27	2.76862	4.32906		2013-03-17 00:24:59	9.755	10.225
												2013-03-17 00:18:49	NaN	2409.14	2.76549	4.33376		2013-03-17 00:25:07	9.75	10.1575
												2013-03-17 00:18:55	NaN	2409.05	2.76235	4.33846		2013-03-17 00:25:15	9.74	10.085
												2013-03-17 00:19:01	NaN	2408.92	2.75922	4.34316		2013-03-17 00:25:23	9.7375	10.01
												2013-03-17 00:19:07	NaN	2408.73	2.75609	4.34785		2013-03-17 00:25:31	9.73	9.93
												2013-03-17 00:19:13	NaN	2408.6	2.75295	4.35255		2013-03-17 00:25:39	9.7225	9.845
												2013-03-17 00:19:19	NaN	2408.56	2.74982	4.35725		2013-03-17 00:25:47	9.7175	9.76
												2013-03-17 00:19:25	NaN	2408.38	2.74669	4.36195		2013-03-17 00:25:55	9.71	9.675
												2013-03-17 00:19:31	NaN	2408.19	2.74355	4.36664		2013-03-17 00:26:03	9.705	9.59
												2013-03-17 00:19:37	NaN	2408.01	2.74042	4.37134		2013-03-17 00:26:11	9.7	9.4975
												2013-03-17 00:19:43	NaN	2407.82	2.73729	4.37604		2013-03-17 00:26:19	9.69	9.4025
												2013-03-17 00:19:49	NaN	2407.73	2.73415	4.38074		2013-03-17 00:26:27	9.6875	9.305
												2013-03-17 00:19:55	NaN	2407.7	2.73102	4.38544		2013-03-17 00:26:35	9.68	9.205
												2013-03-17 00:20:01	NaN	2407.53	2.72783	4.39032		2013-03-17 00:26:43	9.6725	9.1
												2013-03-17 00:20:07	NaN	2407.3	2.72454	4.3956		2013-03-17 00:26:51	9.67	9
												2013-03-17 00:20:13	NaN	2407.12	2.72125	4.40087		2013-03-17 00:26:59	9.66	8.8925
												2013-03-17 00:20:19	NaN	2406.93	2.71796	4.40614		2013-03-17 00:27:07	9.6575	8.785
												2013-03-17 00:20:25	NaN	2406.8	2.71467	4.41141		2013-03-17 00:27:15	9.65	8.675
												2013-03-17 00:20:31	NaN	2406.76	2.71138	4.41669		2013-03-17 00:27:23	9.6425	8.555
												2013-03-17 00:20:37	NaN	2406.58	2.70809	4.42196		2013-03-17 00:27:31	9.64	8.445
												2013-03-17 00:20:43	NaN	2406.4	2.7048	4.42723		2013-03-17 00:27:39	9.63	8.325
												2013-03-17 00:20:49	NaN	2406.3	2.70151	4.4325		2013-03-17 00:27:47	9.6275	8.205
												2013-03-17 00:20:55	NaN	2406.04	2.69822	4.43778		2013-03-17 00:27:55	9.62	8.085
												2013-03-17 00:21:01	NaN	2405.85	2.69493	4.44305		2013-03-17 00:28:03	9.6125	7.965
												2013-03-17 00:21:07	NaN	2405.73	2.69164	4.44832		2013-03-17 00:28:11	9.61	7.84
												2013-03-17 00:21:13	NaN	2405.59	2.68835	4.4536		2013-03-17 00:28:19	9.6	7.715
												2013-03-17 00:21:19	NaN	2526.98	2.68506	4.45887		2013-03-17 00:28:27	9.5975	7.5875
												2013-03-17 00:21:25	NaN	2649.72	2.68177	4.46414		2013-03-17 00:28:35	9.59	7.465
												2013-03-17 00:21:31	NaN	2565.57	2.67848	4.46941		2013-03-17 00:28:43	9.585	7.335
												2013-03-17 00:21:37	NaN	2404.87	2.67519	4.47469		2013-03-17 00:28:51	9.58	7.2125
												2013-03-17 00:21:43	NaN	2404.76	2.6719	4.47996		2013-03-17 00:28:59	9.5725	7.085
												2013-03-17 00:21:49	NaN	2404.57	2.66861	4.48523		2013-03-17 00:29:07	9.57	6.96
												2013-03-17 00:21:55	NaN	2404.3	2.66532	4.4905		2013-03-17 00:29:15	9.56	6.835
												2013-03-17 00:22:01	NaN	2404.2	2.66203	4.49578		2013-03-17 00:29:23	9.5575	6.71
												2013-03-17 00:22:07	NaN	2404.02	2.65874	4.50105		2013-03-17 00:29:31	9.55	6.585
												2013-03-17 00:22:13	NaN	2403.85	2.65545	4.50632		2013-03-17 00:29:39	9.545	6.465
												2013-03-17 00:22:19	NaN	2403.67	2.65216	4.5116		2013-03-17 00:29:47	9.54	6.345
												2013-03-17 00:22:25	NaN	2698.33	2.64887	4.51687		2013-03-17 00:29:55	9.535	6.225
												2013-03-17 00:22:31	NaN	2661.35	2.64558	4.52214		2013-03-17 00:30:03	9.53	6.105
												2013-03-17 00:22:37	NaN	2403.12	2.64229	4.52741		2013-03-17 00:30:11	9.5225	5.995
												2013-03-17 00:22:43	NaN	2402.93	2.639	4.53269		2013-03-17 00:30:19	9.52	5.8775
												2013-03-17 00:22:49	NaN	2402.75	2.63571	4.53796		2013-03-17 00:30:27	9.5125	5.7675
												2013-03-17 00:22:55	NaN	2499.93	2.63243	4.54323		2013-03-17 00:30:35	9.51	5.66
												2013-03-17 00:23:01	NaN	2857.89	2.62914	4.5485		2013-03-17 00:30:43	9.5025	5.5525
												2013-03-17 00:23:07	NaN	2402.09	2.62585	4.55378		2013-03-17 00:30:51	9.5	5.45
												2013-03-17 00:23:13	NaN	2401.91	2.62256	4.55905		2013-03-17 00:30:59	9.4925	5.35
												2013-03-17 00:23:19	NaN	2617.27	2.61927	4.56432		2013-03-17 00:31:07	9.49	5.25
												2013-03-17 00:23:25	NaN	2463.18	2.61598	4.5696		2013-03-17 00:31:15	9.485	5.15
												2013-03-17 00:23:31	NaN	2560.48	2.61269	4.57487		2013-03-17 00:31:23	9.48	5.055
												2013-03-17 00:23:37	NaN	2645.53	2.6094	4.58014		2013-03-17 00:31:31	9.475	4.965
												2013-03-17 00:23:43	NaN	2645.3	2.60611	4.58541		2013-03-17 00:31:39	9.47	4.8775
												2013-03-17 00:23:49	NaN	2645.12	2.60282	4.59069		2013-03-17 00:31:47	9.4675	4.79
												2013-03-17 00:23:55	NaN	2644.9	2.59953	4.59596		2013-03-17 00:31:55	9.46	4.705
												2013-03-17 00:24:01	NaN	2644.67	2.59624	4.60123		2013-03-17 00:32:03	9.46	4.62
												2013-03-17 00:24:07	NaN	2644.52	2.59295	4.6065		2013-03-17 00:32:11	9.45	4.54
												2013-03-17 00:24:13	NaN	2644.17	2.58966	4.61178		2013-03-17 00:32:19	9.45	4.4675
												2013-03-17 00:24:19	NaN	2643.9	2.58637	4.61705		2013-03-17 00:32:27	9.4425	4.3925
												2013-03-17 00:24:25	NaN	2643.8	2.58308	4.62232		2013-03-17 00:32:35	9.44	4.3225
												2013-03-17 00:24:31	NaN	2643.54	2.57979	4.62759		2013-03-17 00:32:43	9.435	4.2525
												2013-03-17 00:24:37	NaN	2643.2	2.5765	4.63287		2013-03-17 00:32:51	9.43	4.185
												2013-03-17 00:24:43	NaN	2643.03	2.57321	4.63814		2013-03-17 00:32:59	9.4275	4.1225
												2013-03-17 00:24:49	NaN	2642.83	2.56992	4.64341		2013-03-17 00:33:07	9.42	4.06
												2013-03-17 00:24:55	NaN	2642.6	2.56663	4.64869		2013-03-17 00:33:15	9.42	4
												2013-03-17 00:25:01	NaN	2642.37	2.56329	4.6542		2013-03-17 00:33:23	9.4125	3.94
												2013-03-17 00:25:07	NaN	2642.06	2.55984	4.66019		2013-03-17 00:33:31	9.41	3.88
												2013-03-17 00:25:13	NaN	2641.77	2.5564	4.66618		2013-03-17 00:33:39	9.4075	3.8275
												2013-03-17 00:25:19	NaN	2641.62	2.55295	4.67217		2013-03-17 00:33:47	9.4	3.7725
												2013-03-17 00:25:25	NaN	2641.27	2.54951	4.67817		2013-03-17 00:33:55	9.4	3.72
												2013-03-17 00:25:31	NaN	2640.99	2.54606	4.68416		2013-03-17 00:34:03	9.395	3.6675
												2013-03-17 00:25:37	NaN	2640.81	2.54262	4.69015		2013-03-17 00:34:11	9.39	3.6175
												2013-03-17 00:25:43	NaN	2640.54	2.53917	4.69614		2013-03-17 00:34:19	9.39	3.57
												2013-03-17 00:25:49	NaN	2640.28	2.53573	4.70214		2013-03-17 00:34:27	9.38	3.525
												2013-03-17 00:25:55	NaN	2640.07	2.53228	4.70813		2013-03-17 00:34:35	9.38	3.48
												2013-03-17 00:26:01	NaN	2794.31	2.52884	4.71412		2013-03-17 00:34:43	9.3775	3.435
												2013-03-17 00:26:07	NaN	2774.76	2.52539	4.72012		2013-03-17 00:34:51	9.37	3.395
												2013-03-17 00:26:13	NaN	2752.37	2.52195	4.72611		2013-03-17 00:34:59	9.37	3.355
												2013-03-17 00:26:19	NaN	2815.59	2.5185	4.7321		2013-03-17 00:35:07	9.365	3.315
												2013-03-17 00:26:25	NaN	2710.43	2.51506	4.73809		2013-03-17 00:35:15	9.36	3.275
												2013-03-17 00:26:31	NaN	2907.44	2.51161	4.74409		2013-03-17 00:35:23	9.36	3.235
												2013-03-17 00:26:37	NaN	2907.15	2.50817	4.75008		2013-03-17 00:35:31	9.355	3.195
												2013-03-17 00:26:43	NaN	2897.16	2.50472	4.75607		2013-03-17 00:35:39	9.35	3.165
												2013-03-17 00:26:49	NaN	2648.67	2.50128	4.76206		2013-03-17 00:35:47	9.35	3.1275
												2013-03-17 00:26:55	NaN	2874.49	2.49783	4.76806		2013-03-17 00:35:55	9.3425	3.095
												2013-03-17 00:27:01	NaN	2905.9	2.49439	4.77405		2013-03-17 00:36:03	9.34	3.0625
												2013-03-17 00:27:07	NaN	2905.67	2.49094	4.78004		2013-03-17 00:36:11	9.34	3.0275
												2013-03-17 00:27:13	NaN	2905.37	2.4875	4.78603		2013-03-17 00:36:19	9.3325	2.9975
												2013-03-17 00:27:19	NaN	2905.1	2.48405	4.79203		2013-03-17 00:36:27	9.33	2.9675
												2013-03-17 00:27:25	NaN	2904.83	2.48061	4.79802		2013-03-17 00:36:35	9.33	2.9375
												2013-03-17 00:27:31	NaN	2904.43	2.47716	4.80401		2013-03-17 00:36:43	9.32	2.9075
												2013-03-17 00:27:37	NaN	2832.38	2.47372	4.81		2013-03-17 00:36:51	9.32	2.88
												2013-03-17 00:27:43	NaN	2685.91	2.47027	4.816		2013-03-17 00:36:59	9.32	2.85
												2013-03-17 00:27:49	NaN	2903.44	2.46683	4.82199		2013-03-17 00:37:07	9.31	2.8225
												2013-03-17 00:27:55	NaN	2903	2.46338	4.82798		2013-03-17 00:37:15	9.31	2.7975
												2013-03-17 00:28:01	NaN	2902.9	2.45994	4.83398		2013-03-17 00:37:23	9.31	2.77
												2013-03-17 00:28:07	NaN	2902.46	2.45649	4.83997		2013-03-17 00:37:31	9.3	2.7475
												2013-03-17 00:28:13	NaN	2902.03	2.45305	4.84596		2013-03-17 00:37:39	9.3	2.7225
												2013-03-17 00:28:19	NaN	2901.77	2.4496	4.85195		2013-03-17 00:37:47	9.3	2.7
												2013-03-17 00:28:25	NaN	2901.41	2.44616	4.85795		2013-03-17 00:37:55	9.29	2.675
												2013-03-17 00:28:31	NaN	2901.1	2.44271	4.86394		2013-03-17 00:38:03	9.29	2.6525
												2013-03-17 00:28:37	NaN	2900.79	2.43927	4.86993		2013-03-17 00:38:11	9.2875	2.63
												2013-03-17 00:28:43	NaN	2900.33	2.43582	4.87592		2013-03-17 00:38:19	9.28	2.61
												2013-03-17 00:28:49	NaN	2899.95	2.43238	4.88192		2013-03-17 00:38:27	9.28	2.585
												2013-03-17 00:28:55	NaN	2899.71	2.42893	4.88791		2013-03-17 00:38:35	9.2775	2.565
												2013-03-17 00:29:01	NaN	2899.25	2.42549	4.8939		2013-03-17 00:38:43	9.27	2.545
												2013-03-17 00:29:07	NaN	2898.89	2.42204	4.89989		2013-03-17 00:38:51	9.27	2.525
												2013-03-17 00:29:13	NaN	2898.61	2.4186	4.90589		2013-03-17 00:38:59	9.265	2.505
												2013-03-17 00:29:19	NaN	2898.16	2.41515	4.91188		2013-03-17 00:39:07	9.26	2.485
												2013-03-17 00:29:25	NaN	2897.73	2.41171	4.91787		2013-03-17 00:39:15	9.26	2.465
												2013-03-17 00:29:31	NaN	2897.4	2.40826	4.92387		2013-03-17 00:39:23	9.255	2.445
												2013-03-17 00:29:37	NaN	2897.01	2.40482	4.92986		2013-03-17 00:39:31	9.25	2.43
												2013-03-17 00:29:43	NaN	2896.65	2.40137	4.93585		2013-03-17 00:39:39	9.25	2.41
												2013-03-17 00:29:49	NaN	2896.29	2.39793	4.94184		2013-03-17 00:39:47	9.2425	2.395
												2013-03-17 00:29:55	NaN	2895.83	2.39448	4.94784		2013-03-17 00:39:55	9.24	2.375
												2013-03-17 00:30:01	NaN	2895.39	2.39099	4.95413		2013-03-17 00:40:03	9.2375	2.36
												2013-03-17 00:30:07	NaN	2895.01	2.38739	4.96104		2013-03-17 00:40:11	9.23	2.3425
												2013-03-17 00:30:13	NaN	2894.53	2.3838	4.96795		2013-03-17 00:40:19	9.23	2.325
												2013-03-17 00:30:19	NaN	2893.99	2.38021	4.97487		2013-03-17 00:40:27	9.225	2.31
												2013-03-17 00:30:25	NaN	2893.71	2.37661	4.98178		2013-03-17 00:40:35	9.22	2.295
												2013-03-17 00:30:31	NaN	2893.26	2.37302	4.98869		2013-03-17 00:40:43	9.22	2.2775
												2013-03-17 00:30:37	NaN	2892.68	2.36942	4.9956		2013-03-17 00:40:51	9.2125	2.2625
												2013-03-17 00:30:43	NaN	2892.37	2.36583	5.00251		2013-03-17 00:40:59	9.21	2.245
												2013-03-17 00:30:49	NaN	2891.9	2.36223	5.00942		2013-03-17 00:41:07	9.205	2.2325
												2013-03-17 00:30:55	NaN	2891.5	2.35864	5.01634		2013-03-17 00:41:15	9.2	2.2175
												2013-03-17 00:31:01	NaN	2891.11	2.35505	5.02325		2013-03-17 00:41:23	9.1975	2.2025
												2013-03-17 00:31:07	NaN	2890.46	2.35145	5.03016		2013-03-17 00:41:31	9.19	2.1875
												2013-03-17 00:31:13	NaN	2889.95	2.34786	5.03707		2013-03-17 00:41:39	9.19	2.175
												2013-03-17 00:31:19	NaN	2889.67	2.34426	5.04398		2013-03-17 00:41:47	9.18	2.1625
												2013-03-17 00:31:25	NaN	2889.02	2.34067	5.0509		2013-03-17 00:41:55	9.18	2.1475
												2013-03-17 00:31:31	NaN	2888.39	2.33708	5.05781		2013-03-17 00:42:03	9.1725	2.135
												2013-03-17 00:31:37	NaN	2888.11	2.33348	5.06472		2013-03-17 00:42:11	9.17	2.1225
												2013-03-17 00:31:43	NaN	2887.48	2.32989	5.07163		2013-03-17 00:42:19	9.1625	2.1075
												2013-03-17 00:31:49	NaN	2886.88	2.32629	5.07854		2013-03-17 00:42:27	9.16	2.095
												2013-03-17 00:31:55	NaN	2886.5	2.3227	5.08545		2013-03-17 00:42:35	9.1525	2.085
												2013-03-17 00:32:01	NaN	2886	2.31911	5.09237		2013-03-17 00:42:43	9.15	2.0725
												2013-03-17 00:32:07	NaN	2885.55	2.31551	5.09928		2013-03-17 00:42:51	9.14	2.0575
												2013-03-17 00:32:13	NaN	2885.06	2.31192	5.10619		2013-03-17 00:42:59	9.1375	2.0475
												2013-03-17 00:32:19	NaN	2791.95	2.30832	5.1131		2013-03-17 00:43:07	9.13	2.035
												2013-03-17 00:32:25	NaN	2686.51	2.30473	5.12001		2013-03-17 00:43:15	9.125	2.025
												2013-03-17 00:32:31	NaN	2883.37	2.30114	5.12692		2013-03-17 00:43:23	9.12	2.0125
												2013-03-17 00:32:37	NaN	2882.72	2.29754	5.13384		2013-03-17 00:43:31	9.1125	2.0025
												2013-03-17 00:32:43	NaN	2872.44	2.29395	5.14075		2013-03-17 00:43:39	9.1075	1.99
												2013-03-17 00:32:49	NaN	2623.68	2.29035	5.14766		2013-03-17 00:43:47	9.1	1.98
												2013-03-17 00:32:55	NaN	2849.24	2.28676	5.15457		2013-03-17 00:43:55	9.095	1.97
												2013-03-17 00:33:01	NaN	2880.38	2.28316	5.16148		2013-03-17 00:44:03	9.09	1.96
												2013-03-17 00:33:07	NaN	2879.87	2.27957	5.16839		2013-03-17 00:44:11	9.08	1.95
												2013-03-17 00:33:13	NaN	2879.3	2.27598	5.17531		2013-03-17 00:44:19	9.0725	1.94
												2013-03-17 00:33:19	NaN	2744.96	2.27238	5.18222		2013-03-17 00:44:27	9.0675	1.93
												2013-03-17 00:33:25	NaN	2722.26	2.26879	5.18913		2013-03-17 00:44:35	9.06	1.92
												2013-03-17 00:33:31	NaN	2877.43	2.26519	5.19604		2013-03-17 00:44:43	9.05	1.9125
												2013-03-17 00:33:37	NaN	2876.77	2.2616	5.20295		2013-03-17 00:44:51	9.045	1.9025
												2013-03-17 00:33:43	NaN	2876.27	2.25801	5.20987		2013-03-17 00:44:59	9.0375	1.895
												2013-03-17 00:33:49	NaN	2845.27	2.25441	5.21678		2013-03-17 00:45:07	9.03	1.885
												2013-03-17 00:33:55	NaN	2615.31	2.25082	5.22369		2013-03-17 00:45:15	9.02	1.8775
												2013-03-17 00:34:01	NaN	2863.25	2.24722	5.2306		2013-03-17 00:45:23	9.01	1.87
												2013-03-17 00:34:07	NaN	2873.51	2.24363	5.23751		2013-03-17 00:45:31	9.0025	1.86
												2013-03-17 00:34:13	NaN	2872.65	2.24004	5.24442		2013-03-17 00:45:39	8.9925	1.85
												2013-03-17 00:34:19	NaN	2872.2	2.23644	5.25134		2013-03-17 00:45:47	8.985	1.8425
												2013-03-17 00:34:25	NaN	2871.47	2.23285	5.25825		2013-03-17 00:45:55	8.975	1.835
												2013-03-17 00:34:31	NaN	2870.85	2.22925	5.26516		2013-03-17 00:46:03	8.965	1.8275
												2013-03-17 00:34:37	NaN	2870.28	2.22566	5.27207		2013-03-17 00:46:11	8.955	1.82
												2013-03-17 00:34:43	NaN	2869.32	2.22207	5.27898		2013-03-17 00:46:19	8.945	1.81
												2013-03-17 00:34:49	NaN	2868.52	2.21847	5.28589		2013-03-17 00:46:27	8.935	1.805
												2013-03-17 00:34:55	NaN	2868.07	2.21488	5.29281		2013-03-17 00:46:35	8.9225	1.7975
												2013-03-17 00:35:01	NaN	2866.99	2.21124	5.30011		2013-03-17 00:46:43	8.9125	1.79
												2013-03-17 00:35:07	NaN	2866.09	2.2075	5.30822		2013-03-17 00:46:51	8.9	1.7825
												2013-03-17 00:35:13	NaN	2865.72	2.20376	5.31633		2013-03-17 00:46:59	8.8875	1.775
												2013-03-17 00:35:19	NaN	2864.73	2.20002	5.32444		2013-03-17 00:47:07	8.875	1.77
												2013-03-17 00:35:25	NaN	2662.71	2.19629	5.33256		2013-03-17 00:47:15	8.865	1.76
												2013-03-17 00:35:31	NaN	2769.35	2.19255	5.34067		2013-03-17 00:47:23	8.8525	1.7525
												2013-03-17 00:35:37	NaN	2862.37	2.18881	5.34878		2013-03-17 00:47:31	8.8375	1.7475
												2013-03-17 00:35:43	NaN	2861.65	2.18507	5.35689		2013-03-17 00:47:39	8.825	1.74
												2013-03-17 00:35:49	NaN	2510.78	2.18134	5.365		2013-03-17 00:47:47	8.8125	1.7325
												2013-03-17 00:35:55	NaN	2521.4	2.1776	5.37311		2013-03-17 00:47:55	8.795	1.7275
												2013-03-17 00:36:01	NaN	2532.06	2.17386	5.38122		2013-03-17 00:48:03	8.7825	1.72
												2013-03-17 00:36:07	NaN	2542.76	2.17012	5.38933		2013-03-17 00:48:11	8.765	1.7125
												2013-03-17 00:36:13	NaN	2553.51	2.16639	5.39744		2013-03-17 00:48:19	8.75	1.71
												2013-03-17 00:36:19	NaN	2564.31	2.16265	5.40555		2013-03-17 00:48:27	8.735	1.7
												2013-03-17 00:36:25	NaN	2575.15	2.15891	5.41366		2013-03-17 00:48:35	8.715	1.695
												2013-03-17 00:36:31	NaN	2586.03	2.15517	5.42177		2013-03-17 00:48:43	8.7	1.69
												2013-03-17 00:36:37	NaN	2596.97	2.15144	5.42988		2013-03-17 00:48:51	8.68	1.68
												2013-03-17 00:36:43	NaN	2607.94	2.1477	5.438		2013-03-17 00:48:59	8.6625	1.6775
												2013-03-17 00:36:49	NaN	2618.97	2.14396	5.44611		2013-03-17 00:49:07	8.645	1.67
												2013-03-17 00:36:55	NaN	2630.04	2.14022	5.45422		2013-03-17 00:49:15	8.625	1.6625
												2013-03-17 00:37:01	NaN	2641.16	2.13649	5.46233		2013-03-17 00:49:23	8.6025	1.66
												2013-03-17 00:37:07	NaN	2652.33	2.13275	5.47044		2013-03-17 00:49:31	8.58	1.65
												2013-03-17 00:37:13	NaN	2663.54	2.12901	5.47855		2013-03-17 00:49:39	8.56	1.6475
												2013-03-17 00:37:19	NaN	2674.8	2.12528	5.48666		2013-03-17 00:49:47	8.535	1.64
												2013-03-17 00:37:25	NaN	2686.11	2.12154	5.49477		2013-03-17 00:49:55	8.5125	1.6325
												2013-03-17 00:37:31	NaN	2697.46	2.1178	5.50288		2013-03-17 00:50:03	8.4875	1.63
												2013-03-17 00:37:37	NaN	2708.87	2.11406	5.51099		2013-03-17 00:50:11	8.46	1.62
												2013-03-17 00:37:43	NaN	2720.32	2.11033	5.5191		2013-03-17 00:50:19	8.4325	1.6175
												2013-03-17 00:37:49	NaN	2731.82	2.10659	5.52721		2013-03-17 00:50:27	8.4075	1.61
												2013-03-17 00:37:55	NaN	2743.37	2.10285	5.53532		2013-03-17 00:50:35	8.3775	1.6025
												2013-03-17 00:38:01	NaN	2754.97	2.09911	5.54344		2013-03-17 00:50:43	8.345	1.6
												2013-03-17 00:38:07	NaN	2766.61	2.09538	5.55155		2013-03-17 00:50:51	8.315	1.59
												2013-03-17 00:38:13	NaN	2778.31	2.09164	5.55966		2013-03-17 00:50:59	8.285	1.5875
												2013-03-17 00:38:19	NaN	2790.06	2.0879	5.56777		2013-03-17 00:51:07	8.25	1.58
												2013-03-17 00:38:25	NaN	2801.85	2.08416	5.57588		2013-03-17 00:51:15	8.215	1.575
												2013-03-17 00:38:31	NaN	2813.7	2.08043	5.58399		2013-03-17 00:51:23	8.175	1.57
												2013-03-17 00:38:37	NaN	2825.59	2.07669	5.5921		2013-03-17 00:51:31	8.1425	1.57
												2013-03-17 00:38:43	NaN	2837.54	2.07295	5.60021		2013-03-17 00:51:39	8.105	1.56
												2013-03-17 00:38:49	NaN	2849.54	2.06921	5.60832		2013-03-17 00:51:47	8.0625	1.555
												2013-03-17 00:38:55	NaN	2861.58	2.06548	5.61643		2013-03-17 00:51:55	8.015	1.55
												2013-03-17 00:39:01	NaN	2873.68	2.06174	5.62454		2013-03-17 00:52:03	7.9725	1.5425
												2013-03-17 00:39:07	NaN	2885.83	2.058	5.63265		2013-03-17 00:52:11	7.925	1.5375
												2013-03-17 00:39:13	NaN	2898.03	2.05426	5.64076		2013-03-17 00:52:19	7.875	1.53
												2013-03-17 00:39:19	NaN	2910.28	2.05053	5.64888		2013-03-17 00:52:27	7.82	1.525
												2013-03-17 00:39:25	NaN	2922.59	2.04679	5.65699		2013-03-17 00:52:35	7.76	1.52
												2013-03-17 00:39:31	NaN	2934.94	2.04305	5.6651		2013-03-17 00:52:43	7.7	1.51
												2013-03-17 00:39:37	NaN	2947.35	2.03931	5.67321		2013-03-17 00:52:51	7.6375	1.505
												2013-03-17 00:39:43	NaN	2959.81	2.03558	5.68132		2013-03-17 00:52:59	7.5725	1.5
												2013-03-17 00:39:49	NaN	2972.32	2.03184	5.68943		2013-03-17 00:53:07	7.5	1.49
												2013-03-17 00:39:55	NaN	2984.89	2.0281	5.69754		2013-03-17 00:53:15	7.42	1.485
												2013-03-17 00:40:01	NaN	2997.64	2.02433	5.70618		2013-03-17 00:53:23	7.335	1.48
												2013-03-17 00:40:07	NaN	3010.71	2.02047	5.71589		2013-03-17 00:53:31	7.25	1.47
												2013-03-17 00:40:13	NaN	3023.83	2.01662	5.7256		2013-03-17 00:53:39	7.1575	1.465
												2013-03-17 00:40:19	NaN	3037.01	2.01277	5.73531		2013-03-17 00:53:47	7.0525	1.46
												2013-03-17 00:40:25	NaN	3050.25	2.00891	5.74503		2013-03-17 00:53:55	6.9425	1.45
												2013-03-17 00:40:31	NaN	3063.55	2.00506	5.75474		2013-03-17 00:54:03	6.825	1.4425
												2013-03-17 00:40:37	NaN	3076.9	2.00121	5.76445		2013-03-17 00:54:11	6.705	1.4375
												2013-03-17 00:40:43	NaN	3090.31	1.99735	5.77416		2013-03-17 00:54:19	6.575	1.43
												2013-03-17 00:40:49	NaN	3103.79	1.9935	5.78387		2013-03-17 00:54:27	6.42	1.42
												2013-03-17 00:40:55	NaN	3117.32	1.98965	5.79359		2013-03-17 00:54:35	6.25	1.415
												2013-03-17 00:41:01	NaN	3130.9	1.98579	5.8033		2013-03-17 00:54:43	6.085	1.4075
												2013-03-17 00:41:07	NaN	3144.55	1.98194	5.81301		2013-03-17 00:54:51	5.93	1.4
												2013-03-17 00:41:13	NaN	3158.26	1.97808	5.82272		2013-03-17 00:54:59	5.7625	1.39
												2013-03-17 00:41:19	NaN	3172.03	1.97423	5.83243		2013-03-17 00:55:07	5.555	1.3825
												2013-03-17 00:41:25	NaN	3185.86	1.97038	5.84215		2013-03-17 00:55:15	5.355	1.375
												2013-03-17 00:41:31	NaN	3199.75	1.96652	5.85186		2013-03-17 00:55:23	5.155	1.3675
												2013-03-17 00:41:37	NaN	3213.7	1.96267	5.86157		2013-03-17 00:55:31	4.9475	1.3575
												2013-03-17 00:41:43	NaN	3227.71	1.95882	5.87128		2013-03-17 00:55:39	4.72	1.35
												2013-03-17 00:41:49	NaN	3241.78	1.95496	5.881		2013-03-17 00:55:47	4.455	1.34
												2013-03-17 00:41:55	NaN	3255.91	1.95111	5.89071		2013-03-17 00:55:55	4.195	1.3325
												2013-03-17 00:42:01	NaN	3270.1	1.94726	5.90042		2013-03-17 00:56:03	3.9425	1.3225
												2013-03-17 00:42:07	NaN	3284.36	1.9434	5.91013		2013-03-17 00:56:11	3.6925	1.3125
												2013-03-17 00:42:13	NaN	3298.68	1.93955	5.91984		2013-03-17 00:56:19	3.4275	1.305
												2013-03-17 00:42:19	NaN	3313.06	1.9357	5.92956		2013-03-17 00:56:27	3.145	1.295
												2013-03-17 00:42:25	NaN	3327.5	1.93184	5.93927		2013-03-17 00:56:35	2.87	1.285
												2013-03-17 00:42:31	NaN	3342.01	1.92799	5.94898		2013-03-17 00:56:43	2.615	1.275
												2013-03-17 00:42:43	NaN	3371.21	1.92028	5.9684		2013-03-17 00:56:51	2.375	1.265
												2013-03-17 00:42:49	NaN	3385.91	1.91643	5.97812		2013-03-17 00:56:59	2.1475	1.255
												2013-03-17 00:42:55	NaN	3400.67	1.91257	5.98783		2013-03-17 00:57:07	1.925	1.245
												2013-03-17 00:43:01	NaN	3415.5	1.90872	5.99754		2013-03-17 00:57:15	1.715	1.235
												2013-03-17 00:43:07	NaN	3430.39	1.90487	6.00725		2013-03-17 00:57:23	1.515	1.2225
												2013-03-17 00:43:13	NaN	3445.34	1.90101	6.01696		2013-03-17 00:57:31	1.32	1.2125
												2013-03-17 00:43:19	NaN	3460.37	1.89716	6.02668		2013-03-17 00:57:39	1.1425	1.2
												2013-03-17 00:43:25	NaN	3475.45	1.89331	6.03639		2013-03-17 00:57:47	0.98	1.1875
												2013-03-17 00:43:31	NaN	3490.61	1.88945	6.0461		2013-03-17 00:57:55	0.825	1.1775
												2013-03-17 00:43:37	NaN	3505.82	1.8856	6.05581		2013-03-17 00:58:03	0.6875	1.165
												2013-03-17 00:43:43	NaN	3521.11	1.88175	6.06552		2013-03-17 00:58:11	0.555	1.155
												2013-03-17 00:43:49	NaN	3536.46	1.87789	6.07524		2013-03-17 00:58:19	0.435	1.1425
												2013-03-17 00:43:55	NaN	3551.88	1.87404	6.08495		2013-03-17 00:58:27	0.315	1.1275
												2013-03-17 00:44:01	NaN	3567.37	1.87019	6.09466		2013-03-17 00:58:35	0.1975	1.1175
												2013-03-17 00:44:07	NaN	3582.92	1.86633	6.10437		2013-03-17 00:58:43	0.09	1.105
												2013-03-17 00:44:13	NaN	3598.54	1.86248	6.11408		2013-03-17 00:58:51	11.9925	1.0925
												2013-03-17 00:44:19	NaN	3614.23	1.85863	6.1238		2013-03-17 00:58:59	23.9025	1.0775
												2013-03-17 00:44:25	NaN	3629.99	1.85477	6.13351		2013-03-17 00:59:07	23.8225	1.065
												2013-03-17 00:44:31	NaN	3645.82	1.85092	6.14322		2013-03-17 00:59:15	23.74	1.0525
												2013-03-17 00:44:37	NaN	3661.72	1.84707	6.15293		2013-03-17 00:59:23	23.66	1.0375
												2013-03-17 00:44:43	NaN	3677.68	1.84321	6.16265		2013-03-17 00:59:31	23.585	1.025
												2013-03-17 00:44:49	NaN	3693.72	1.83936	6.17236		2013-03-17 00:59:39	23.52	1.01
												2013-03-17 00:44:55	NaN	3709.82	1.8355	6.18207		2013-03-17 00:59:47	23.4575	0.995
												2013-03-17 00:45:01	NaN	3726.05	1.83164	6.1925		2013-03-17 00:59:55	23.3925	0.9825
												2013-03-17 00:45:07	NaN	3742.44	1.82775	6.2044		2013-03-17 01:00:03	23.33	0.965
												2013-03-17 00:45:13	NaN	3758.9	1.82387	6.2163		2013-03-17 01:00:11	23.2775	0.9525
												2013-03-17 00:45:19	NaN	3775.44	1.81998	6.2282		2013-03-17 01:00:19	23.2275	0.935
												2013-03-17 00:45:25	NaN	3792.05	1.81609	6.24011		2013-03-17 01:00:27	23.17	0.9225
												2013-03-17 00:45:31	NaN	3808.73	1.8122	6.25201		2013-03-17 01:00:35	23.125	0.905
												2013-03-17 00:45:37	NaN	3825.49	1.80832	6.26391		2013-03-17 01:00:43	23.075	0.89
												2013-03-17 00:45:43	NaN	3842.32	1.80443	6.27581		2013-03-17 01:00:51	23.0275	0.875
												2013-03-17 00:45:49	NaN	3859.22	1.80054	6.28771		2013-03-17 01:00:59	22.985	0.8575
												2013-03-17 00:45:55	NaN	3876.2	1.79665	6.29961		2013-03-17 01:01:07	22.945	0.8425
												2013-03-17 00:46:01	NaN	3893.25	1.79277	6.31151		2013-03-17 01:01:15	22.895	0.825
												2013-03-17 00:46:07	NaN	3910.38	1.78888	6.32341		2013-03-17 01:01:23	22.8575	0.81
												2013-03-17 00:46:13	NaN	3927.59	1.78499	6.33531		2013-03-17 01:01:31	22.825	0.795
												2013-03-17 00:46:19	NaN	3944.87	1.78111	6.34722		2013-03-17 01:01:39	22.785	0.7775
												2013-03-17 00:46:25	NaN	3962.23	1.77722	6.35912		2013-03-17 01:01:47	22.755	0.76
												2013-03-17 00:46:31	NaN	3979.66	1.77333	6.37102		2013-03-17 01:01:55	22.725	0.745
												2013-03-17 00:46:37	NaN	3997.17	1.76944	6.38292		2013-03-17 01:02:03	22.6925	0.7275
												2013-03-17 00:46:43	NaN	4014.76	1.76556	6.39482		2013-03-17 01:02:11	22.6625	0.71
												2013-03-17 00:46:49	NaN	4032.43	1.76167	6.40672		2013-03-17 01:02:19	22.6325	0.695
												2013-03-17 00:46:55	NaN	4050.17	1.75778	6.41862		2013-03-17 01:02:27	22.6025	0.675
												2013-03-17 00:47:01	NaN	4068	1.75389	6.43052		2013-03-17 01:02:35	22.575	0.6575
												2013-03-17 00:47:07	NaN	4085.9	1.75001	6.44242		2013-03-17 01:02:43	22.55	0.64
												2013-03-17 00:47:13	NaN	4103.88	1.74612	6.45432		2013-03-17 01:02:51	22.5225	0.625
												2013-03-17 00:47:19	NaN	4121.94	1.74223	6.46623		2013-03-17 01:02:59	22.5	0.605
												2013-03-17 00:47:25	NaN	4140.08	1.73834	6.47813		2013-03-17 01:03:07	22.475	0.5875
												2013-03-17 00:47:31	NaN	4158.3	1.73446	6.49003		2013-03-17 01:03:15	22.45	0.57
												2013-03-17 00:47:37	NaN	4176.61	1.73057	6.50193		2013-03-17 01:03:23	22.4275	0.55
												2013-03-17 00:47:43	NaN	4194.99	1.72668	6.51383		2013-03-17 01:03:31	22.4025	0.5325
												2013-03-17 00:47:49	NaN	4213.45	1.7228	6.52573		2013-03-17 01:03:39	22.38	0.515
												2013-03-17 00:47:55	NaN	4232	1.71891	6.53763		2013-03-17 01:03:47	22.36	0.495
												2013-03-17 00:48:01	NaN	4250.63	1.71502	6.54953		2013-03-17 01:03:55	22.34	0.475
												2013-03-17 00:48:07	NaN	4269.34	1.71113	6.56143		2013-03-17 01:04:03	22.32	0.46
												2013-03-17 00:48:13	NaN	4288.13	1.70725	6.57334		2013-03-17 01:04:11	22.295	0.44
												2013-03-17 00:48:19	NaN	4307.01	1.70336	6.58524		2013-03-17 01:04:19	22.275	0.42
												2013-03-17 00:48:25	NaN	4325.97	1.69947	6.59714		2013-03-17 01:04:27	22.255	0.4025
												2013-03-17 00:48:31	NaN	4345.01	1.69558	6.60904		2013-03-17 01:04:35	22.235	0.385
												2013-03-17 00:48:37	NaN	4364.14	1.6917	6.62094		2013-03-17 01:04:43	22.22	0.365
												2013-03-17 00:48:43	NaN	4383.35	1.68781	6.63284		2013-03-17 01:04:51	22.2	0.345
												2013-03-17 00:48:49	NaN	4402.65	1.68392	6.64474		2013-03-17 01:04:59	22.18	0.325
												2013-03-17 00:48:55	NaN	4422.03	1.68004	6.65664		2013-03-17 01:05:07	22.165	0.305
												2013-03-17 00:49:01	NaN	4441.5	1.67615	6.66854		2013-03-17 01:05:15	22.145	0.285
												2013-03-17 00:49:07	NaN	4461.06	1.67226	6.68045		2013-03-17 01:05:23	22.1275	0.27
												2013-03-17 00:49:13	NaN	4480.7	1.66837	6.69235		2013-03-17 01:05:31	22.1125	0.25
												2013-03-17 00:49:19	NaN	4500.43	1.66449	6.70425		2013-03-17 01:05:39	22.095	0.23
												2013-03-17 00:49:25	NaN	4520.24	1.6606	6.71615		2013-03-17 01:05:47	22.0775	0.21
												2013-03-17 00:49:31	NaN	4540.15	1.65671	6.72805		2013-03-17 01:05:55	22.06	0.19
												2013-03-17 00:49:37	NaN	4560.14	1.65282	6.73995		2013-03-17 01:06:03	22.045	0.17
												2013-03-17 00:49:43	NaN	4580.22	1.64894	6.75185		2013-03-17 01:06:11	22.0275	0.15
												2013-03-17 00:49:49	NaN	4600.39	1.64505	6.76375		2013-03-17 01:06:19	22.015	0.13
												2013-03-17 00:49:55	NaN	4620.65	1.64116	6.77565		2013-03-17 01:06:27	21.9975	0.11
												2013-03-17 00:50:01	NaN	4640.83	1.63731	6.78856		2013-03-17 01:06:35	21.985	0.09
												2013-03-17 00:50:07	NaN	4660.73	1.63353	6.8035		2013-03-17 01:06:43	21.9675	0.07
												2013-03-17 00:50:13	NaN	4680.72	1.62974	6.81845		2013-03-17 01:06:51	21.955	0.05
												2013-03-17 00:50:19	NaN	4700.79	1.62596	6.8334		2013-03-17 01:06:59	21.94	0.03
												2013-03-17 00:50:25	NaN	4720.95	1.62218	6.84835		2013-03-17 01:07:07	21.925	6.0075
												2013-03-17 00:50:31	NaN	4741.2	1.6184	6.86329		2013-03-17 01:07:15	21.9125	23.985
												2013-03-17 00:50:37	NaN	4761.54	1.61461	6.87824		2013-03-17 01:07:23	21.8975	23.965
												2013-03-17 00:50:43	NaN	4781.97	1.61083	6.89319		2013-03-17 01:07:31	21.885	23.945
												2013-03-17 00:50:49	NaN	4802.49	1.60705	6.90813		2013-03-17 01:07:39	21.8725	23.925
												2013-03-17 00:50:55	NaN	4823.09	1.60326	6.92308		2013-03-17 01:07:47	21.8575	23.905
												2013-03-17 00:51:01	NaN	4843.79	1.59948	6.93803		2013-03-17 01:07:55	21.845	23.88
												2013-03-17 00:51:07	NaN	4864.57	1.5957	6.95298		2013-03-17 01:08:03	21.8325	23.86
												2013-03-17 00:51:13	NaN	4885.45	1.59192	6.96792		2013-03-17 01:08:11	21.8175	23.84
												2013-03-17 00:51:19	NaN	4906.42	1.58813	6.98287		2013-03-17 01:08:19	21.8075	23.82
												2013-03-17 00:51:25	NaN	4927.47	1.58435	6.99782		2013-03-17 01:08:27	21.795	23.795
												2013-03-17 00:51:31	NaN	4948.63	1.58057	7.01277		2013-03-17 01:08:35	21.7825	23.775
												2013-03-17 00:51:37	NaN	4969.87	1.57679	7.02771		2013-03-17 01:08:43	21.77	23.7525
												2013-03-17 00:51:43	NaN	4991.21	1.573	7.04266		2013-03-17 01:08:51	21.7575	23.73
												2013-03-17 00:51:49	NaN	5012.64	1.56922	7.05761		2013-03-17 01:08:59	21.745	23.71
												2013-03-17 00:51:55	NaN	5034.16	1.56544	7.07256		2013-03-17 01:09:07	21.735	23.6875
												2013-03-17 00:52:01	NaN	5055.78	1.56166	7.0875		2013-03-17 01:09:15	21.7225	23.665
												2013-03-17 00:52:07	NaN	5077.49	1.55787	7.10245		2013-03-17 01:09:23	21.7125	23.64
												2013-03-17 00:52:13	NaN	5099.3	1.55409	7.1174		2013-03-17 01:09:31	21.7025	23.62
												2013-03-17 00:52:19	NaN	5121.2	1.55031	7.13235		2013-03-17 01:09:39	21.69	23.5975
												2013-03-17 00:52:25	NaN	5143.2	1.54652	7.14729		2013-03-17 01:09:47	21.68	23.575
												2013-03-17 00:52:31	NaN	5165.3	1.54274	7.16224		2013-03-17 01:09:55	21.67	23.55
												2013-03-17 00:52:37	NaN	5187.49	1.53896	7.17719		2013-03-17 01:10:03	21.66	23.53
												2013-03-17 00:52:43	NaN	5209.78	1.53518	7.19213		2013-03-17 01:10:11	21.65	23.505
												2013-03-17 00:52:49	NaN	5232.17	1.53139	7.20708		2013-03-17 01:10:19	21.64	23.48
												2013-03-17 00:52:55	NaN	5254.66	1.52761	7.22203		2013-03-17 01:10:27	21.6325	23.4575
												2013-03-17 00:53:01	NaN	5277.24	1.52383	7.23698		2013-03-17 01:10:35	21.6225	23.4325
												2013-03-17 00:53:07	NaN	5299.93	1.52005	7.25192		2013-03-17 01:10:43	21.6125	23.41
												2013-03-17 00:53:13	NaN	5322.71	1.51626	7.26687		2013-03-17 01:10:51	21.605	23.385
												2013-03-17 00:53:19	NaN	5345.6	1.51248	7.28182		2013-03-17 01:10:59	21.595	23.36
												2013-03-17 00:53:25	NaN	5368.59	1.5087	7.29677		2013-03-17 01:11:07	21.5875	23.3375
												2013-03-17 00:53:31	NaN	5391.67	1.50491	7.31171		2013-03-17 01:11:15	21.5775	23.31
												2013-03-17 00:53:37	NaN	5414.86	1.50113	7.32666		2013-03-17 01:11:23	21.57	23.2875
												2013-03-17 00:53:43	NaN	5438.16	1.49735	7.34161		2013-03-17 01:11:31	21.56	23.26
												2013-03-17 00:53:49	NaN	5461.55	1.49357	7.35656		2013-03-17 01:11:39	21.5525	23.235
												2013-03-17 00:53:55	NaN	5485.05	1.48978	7.3715		2013-03-17 01:11:47	21.545	23.21
												2013-03-17 00:54:01	NaN	5508.65	1.486	7.38645		2013-03-17 01:11:55	21.5375	23.1825
												2013-03-17 00:54:07	NaN	5532.36	1.48222	7.4014		2013-03-17 01:12:03	21.53	23.1575
												2013-03-17 00:54:13	NaN	5556.17	1.47844	7.41634		2013-03-17 01:12:11	21.5225	23.13
												2013-03-17 00:54:19	NaN	5580.09	1.47465	7.43129		2013-03-17 01:12:19	21.515	23.1025
												2013-03-17 00:54:25	NaN	5604.12	1.47087	7.44624		2013-03-17 01:12:27	21.51	23.0775
												2013-03-17 00:54:31	NaN	5628.25	1.46709	7.46119		2013-03-17 01:12:35	21.5	23.0475
												2013-03-17 00:54:37	NaN	5652.48	1.46331	7.47613		2013-03-17 01:12:43	21.495	23.02
												2013-03-17 00:54:43	NaN	5676.83	1.45952	7.49108		2013-03-17 01:12:51	21.49	22.9925
												2013-03-17 00:54:49	NaN	5701.29	1.45574	7.50603		2013-03-17 01:12:59	21.48	22.9625
												2013-03-17 00:54:55	NaN	5725.85	1.45196	7.52098		2013-03-17 01:13:07	21.475	22.935
												2013-03-17 00:55:01	NaN	5749.77	1.44829	7.53731		2013-03-17 01:13:15	21.47	22.9075
												2013-03-17 00:55:07	NaN	5772.26	1.44487	7.55649		2013-03-17 01:13:23	21.46	22.8775
												2013-03-17 00:55:13	NaN	5794.84	1.44145	7.57567		2013-03-17 01:13:31	21.4575	22.8475
												2013-03-17 00:55:19	NaN	5817.51	1.43802	7.59485		2013-03-17 01:13:39	21.45	22.8175
												2013-03-17 00:55:25	NaN	5840.28	1.4346	7.61403		2013-03-17 01:13:47	21.445	22.7875
												2013-03-17 00:55:31	NaN	5863.14	1.43118	7.63321		2013-03-17 01:13:55	21.44	22.755
												2013-03-17 00:55:37	NaN	5886.1	1.42776	7.65239		2013-03-17 01:14:03	21.435	22.725
												2013-03-17 00:55:43	NaN	5909.16	1.42433	7.67157		2013-03-17 01:14:11	21.43	22.6925
												2013-03-17 00:55:49	NaN	5932.32	1.42091	7.69075		2013-03-17 01:14:19	21.425	22.66
												2013-03-17 00:55:55	NaN	5955.57	1.41749	7.70993		2013-03-17 01:14:27	21.42	22.625
												2013-03-17 00:56:01	NaN	5978.92	1.41407	7.72911		2013-03-17 01:14:35	21.415	22.595
												2013-03-17 00:56:07	NaN	6002.37	1.41064	7.74829		2013-03-17 01:14:43	21.41	22.56
												2013-03-17 00:56:13	NaN	6025.92	1.40722	7.76746		2013-03-17 01:14:51	21.4075	22.525
												2013-03-17 00:56:19	NaN	6049.56	1.4038	7.78664		2013-03-17 01:14:59	21.4	22.4925
												2013-03-17 00:56:25	NaN	6073.31	1.40038	7.80582		2013-03-17 01:15:07	21.4	22.455
												2013-03-17 00:56:31	NaN	6097.16	1.39695	7.825		2013-03-17 01:15:15	21.3925	22.4175
												2013-03-17 00:56:37	NaN	6121.12	1.39353	7.84418		2013-03-17 01:15:23	21.39	22.385
												2013-03-17 00:56:43	NaN	6145.17	1.39011	7.86336		2013-03-17 01:15:31	21.39	22.345
												2013-03-17 00:56:49	NaN	6169.33	1.38669	7.88254		2013-03-17 01:15:39	21.38	22.305
												2013-03-17 00:56:55	NaN	6193.6	1.38326	7.90172		2013-03-17 01:15:47	21.38	22.265
												2013-03-17 00:57:01	NaN	6217.97	1.37984	7.9209		2013-03-17 01:15:55	21.38	22.225
												2013-03-17 00:57:07	NaN	6242.44	1.37642	7.94008		2013-03-17 01:16:03	21.37	22.185
												2013-03-17 00:57:13	NaN	6267.02	1.37299	7.95926		2013-03-17 01:16:11	21.37	22.145
												2013-03-17 00:57:19	NaN	6291.71	1.36957	7.97844		2013-03-17 01:16:19	21.37	22.105
												2013-03-17 00:57:25	NaN	6316.5	1.36615	7.99762		2013-03-17 01:16:27	21.3675	22.065
												2013-03-17 00:57:31	NaN	6341.41	1.36273	8.0168		2013-03-17 01:16:35	21.36	22.025
												2013-03-17 00:57:37	NaN	6366.42	1.3593	8.03597		2013-03-17 01:16:43	21.36	21.975
												2013-03-17 00:57:43	NaN	6391.55	1.35588	8.05515		2013-03-17 01:16:51	21.36	21.935
												2013-03-17 00:57:49	NaN	6416.78	1.35246	8.07433		2013-03-17 01:16:59	21.36	21.885
												2013-03-17 00:57:55	NaN	6442.13	1.34904	8.09351		2013-03-17 01:17:07	21.3575	21.8425
												2013-03-17 00:58:01	NaN	6467.59	1.34561	8.11269		2013-03-17 01:17:15	21.35	21.795
												2013-03-17 00:58:07	NaN	6493.16	1.34219	8.13187		2013-03-17 01:17:23	21.35	21.745
												2013-03-17 00:58:13	NaN	6518.85	1.33877	8.15105		2013-03-17 01:17:31	21.35	21.6975
												2013-03-17 00:58:19	NaN	6544.66	1.33535	8.17023		2013-03-17 01:17:39	21.35	21.6475
												2013-03-17 00:58:25	NaN	6570.58	1.33192	8.18941		2013-03-17 01:17:47	21.35	21.5975
												2013-03-17 00:58:31	NaN	6596.62	1.3285	8.20859		2013-03-17 01:17:55	21.35	21.545
												2013-03-17 00:58:37	NaN	6622.77	1.32508	8.22777		2013-03-17 01:18:03	21.35	21.4925
												2013-03-17 00:58:43	NaN	6649.05	1.32166	8.24695		2013-03-17 01:18:11	21.35	21.44
												2013-03-17 00:58:49	NaN	6675.45	1.31823	8.26613		2013-03-17 01:18:19	21.35	21.3825
												2013-03-17 01:27:19	NaN	6733.23	1.32382	16.4878		2013-03-17 01:18:27	21.35	21.3275
												2013-03-17 01:27:25	NaN	6706.67	1.32707	16.5093		2013-03-17 01:18:35	21.35	21.27
												2013-03-17 01:27:31	NaN	6680.26	1.33031	16.5309		2013-03-17 01:18:43	21.35	21.2125
												2013-03-17 01:27:37	NaN	6653.98	1.33355	16.5524		2013-03-17 01:18:51	21.35	21.155
												2013-03-17 01:27:43	NaN	6627.85	1.3368	16.574		2013-03-17 01:18:59	21.35	21.095
												2013-03-17 01:27:49	NaN	6601.85	1.34004	16.5955		2013-03-17 01:19:07	21.35	21.0325
												2013-03-17 01:27:55	NaN	6576	1.34328	16.6171		2013-03-17 01:19:15	21.35	20.97
												2013-03-17 01:28:01	NaN	6550.27	1.34652	16.6386		2013-03-17 01:19:23	21.35	20.905
												2013-03-17 01:28:07	NaN	6524.68	1.34977	16.6602		2013-03-17 01:19:31	21.35	20.8425
												2013-03-17 01:28:13	NaN	6499.22	1.35301	16.6817		2013-03-17 01:19:39	21.35	20.775
												2013-03-17 01:28:19	NaN	6473.88	1.35625	16.7033		2013-03-17 01:19:47	21.35	20.7075
												2013-03-17 01:28:25	NaN	6448.68	1.35949	16.7248		2013-03-17 01:19:55	21.355	20.64
												2013-03-17 01:28:31	NaN	6423.6	1.36274	16.7464		2013-03-17 01:20:03	21.36	20.57
												2013-03-17 01:28:37	NaN	6398.65	1.36598	16.7679		2013-03-17 01:20:11	21.36	20.5
												2013-03-17 01:28:43	NaN	6373.82	1.36922	16.7895		2013-03-17 01:20:19	21.36	20.43
												2013-03-17 01:28:49	NaN	6349.11	1.37246	16.811		2013-03-17 01:20:27	21.36	20.355
												2013-03-17 01:28:55	NaN	6324.53	1.37571	16.8326		2013-03-17 01:20:35	21.36	20.2825
												2013-03-17 01:29:01	NaN	6300.06	1.37895	16.8541		2013-03-17 01:20:43	21.36	20.21
												2013-03-17 01:29:07	NaN	6275.71	1.38219	16.8757		2013-03-17 01:20:51	21.3675	20.135
												2013-03-17 01:29:13	NaN	6251.48	1.38544	16.8972		2013-03-17 01:20:59	21.37	20.06
												2013-03-17 01:29:19	NaN	6227.37	1.38868	16.9188		2013-03-17 01:21:07	21.37	19.98
												2013-03-17 01:29:25	NaN	6203.37	1.39192	16.9403		2013-03-17 01:21:15	21.37	19.905
												2013-03-17 01:29:31	NaN	6179.48	1.39516	16.9619		2013-03-17 01:21:23	21.37	19.82
												2013-03-17 01:29:37	NaN	6155.71	1.39841	16.9834		2013-03-17 01:21:31	21.375	19.74
												2013-03-17 01:29:43	NaN	6132.04	1.40165	17.005		2013-03-17 01:21:39	21.38	19.6675
												2013-03-17 01:29:49	NaN	6108.49	1.40489	17.0265		2013-03-17 01:21:47	21.38	19.59
												2013-03-17 01:29:55	NaN	6085.05	1.40813	17.0481		2013-03-17 01:21:55	21.38	19.51
												2013-03-17 01:30:01	NaN	6060.66	1.41153	17.0681		2013-03-17 01:22:03	21.38	19.4225
												2013-03-17 01:30:07	NaN	6034.25	1.41523	17.0849		2013-03-17 01:22:11	21.39	19.34
												2013-03-17 01:30:13	NaN	6007.97	1.41893	17.1017		2013-03-17 01:22:19	21.39	19.26
												2013-03-17 01:30:19	NaN	5981.82	1.42263	17.1185		2013-03-17 01:22:27	21.39	19.175
												2013-03-17 01:30:25	NaN	5955.81	1.42633	17.1353		2013-03-17 01:22:35	21.39	19.09
												2013-03-17 01:30:31	NaN	5929.93	1.43003	17.1521		2013-03-17 01:22:43	21.3975	19.01
												2013-03-17 01:30:37	NaN	5904.17	1.43373	17.1689		2013-03-17 01:22:51	21.4	18.93
												2013-03-17 01:30:43	NaN	5878.55	1.43744	17.1857		2013-03-17 01:22:59	21.4	18.845
												2013-03-17 01:30:49	NaN	5853.06	1.44114	17.2025		2013-03-17 01:23:07	21.4	18.76
												2013-03-17 01:30:55	NaN	5827.7	1.44484	17.2193		2013-03-17 01:23:15	21.4075	18.68
												2013-03-17 01:31:01	NaN	5802.46	1.44854	17.2361		2013-03-17 01:23:23	21.41	18.6
												2013-03-17 01:31:07	NaN	5777.34	1.45224	17.2529		2013-03-17 01:23:31	21.41	18.5175
												2013-03-17 01:31:13	NaN	5752.35	1.45594	17.2697		2013-03-17 01:23:39	21.415	18.43
												2013-03-17 01:31:19	NaN	5727.49	1.45964	17.2865		2013-03-17 01:23:47	21.43	18.35
												2013-03-17 01:31:25	NaN	5702.74	1.46334	17.3033		2013-03-17 01:23:55	21.43	18.27
												2013-03-17 01:31:31	NaN	5678.12	1.46705	17.3201		2013-03-17 01:24:03	21.43	18.19
												2013-03-17 01:31:37	NaN	5653.62	1.47075	17.3369		2013-03-17 01:24:11	21.435	18.11
												2013-03-17 01:31:43	NaN	5629.23	1.47445	17.3537		2013-03-17 01:24:19	21.44	18.03
												2013-03-17 01:31:49	NaN	5604.96	1.47815	17.3705		2013-03-17 01:24:27	21.44	17.95
												2013-03-17 01:31:55	NaN	5580.82	1.48185	17.3873		2013-03-17 01:24:35	21.44	17.8725
												2013-03-17 01:32:01	NaN	5556.78	1.48555	17.404		2013-03-17 01:24:43	21.4425	17.8
												2013-03-17 01:32:07	NaN	5532.87	1.48925	17.4208		2013-03-17 01:24:51	21.45	17.72
												2013-03-17 01:32:13	NaN	5509.06	1.49295	17.4376		2013-03-17 01:24:59	21.45	17.65
												2013-03-17 01:32:19	NaN	5485.38	1.49666	17.4544		2013-03-17 01:25:07	21.45	17.57
												2013-03-17 01:32:25	NaN	5461.8	1.50036	17.4712		2013-03-17 01:25:15	21.45	17.4975
												2013-03-17 01:32:31	NaN	5438.34	1.50406	17.488		2013-03-17 01:25:23	21.455	17.4275
												2013-03-17 01:32:37	NaN	5414.98	1.50776	17.5048		2013-03-17 01:25:31	21.46	17.3575
												2013-03-17 01:32:43	NaN	5391.74	1.51146	17.5216		2013-03-17 01:25:39	21.46	17.285
												2013-03-17 01:32:49	NaN	5368.61	1.51516	17.5384		2013-03-17 01:25:47	21.46	17.215
												2013-03-17 01:32:55	NaN	5345.59	1.51886	17.5552		2013-03-17 01:25:55	21.46	17.1475
												2013-03-17 01:33:01	NaN	5322.68	1.52256	17.572		2013-03-17 01:26:03	21.465	17.0825
												2013-03-17 01:33:07	NaN	5299.87	1.52627	17.5888		2013-03-17 01:26:11	21.47	17.015
												2013-03-17 01:33:13	NaN	5277.17	1.52997	17.6056		2013-03-17 01:26:19	21.47	16.9475
												2013-03-17 01:33:19	NaN	5254.57	1.53367	17.6224		2013-03-17 01:26:27	21.47	16.8825
												2013-03-17 01:33:25	NaN	5232.09	1.53737	17.6392		2013-03-17 01:26:35	21.47	16.82
												2013-03-17 01:33:31	NaN	5209.7	1.54107	17.656		2013-03-17 01:26:43	21.47	16.76
												2013-03-17 01:33:37	NaN	5187.42	1.54477	17.6728		2013-03-17 01:26:51	21.4725	16.7
												2013-03-17 01:33:43	NaN	5165.25	1.54847	17.6896		2013-03-17 01:26:59	21.48	16.635
												2013-03-17 01:33:49	NaN	5143.17	1.55217	17.7064		2013-03-17 01:27:07	21.48	16.575
												2013-03-17 01:33:55	NaN	5121.2	1.55588	17.7232		2013-03-17 01:27:15	21.48	16.52
												2013-03-17 01:34:01	NaN	5099.33	1.55958	17.74		2013-03-17 01:27:23	21.48	16.4625
												2013-03-17 01:34:07	NaN	5077.56	1.56328	17.7568		2013-03-17 01:27:31	21.48	16.4075
												2013-03-17 01:34:13	NaN	5055.89	1.56698	17.7736		2013-03-17 01:27:39	21.48	16.3525
												2013-03-17 01:34:19	NaN	5034.32	1.57068	17.7904		2013-03-17 01:27:47	21.48	16.2975
												2013-03-17 01:34:25	NaN	5012.85	1.57438	17.8072		2013-03-17 01:27:55	21.48	16.245
												2013-03-17 01:34:31	NaN	4991.48	1.57808	17.824		2013-03-17 01:28:03	21.48	16.195
												2013-03-17 01:34:37	NaN	4970.21	1.58179	17.8408		2013-03-17 01:28:11	21.48	16.145
												2013-03-17 01:34:43	NaN	4949.03	1.58549	17.8576		2013-03-17 01:28:19	21.48	16.0925
												2013-03-17 01:34:49	NaN	4927.95	1.58919	17.8744		2013-03-17 01:28:27	21.48	16.045
												2013-03-17 01:34:55	NaN	4906.96	1.59289	17.8912		2013-03-17 01:28:35	21.48	15.995
												2013-03-17 01:35:01	NaN	4885.7	1.59666	17.9068		2013-03-17 01:28:43	21.48	15.95
												2013-03-17 01:35:07	NaN	4863.76	1.60057	17.9202		2013-03-17 01:28:51	21.48	15.905
												2013-03-17 01:35:13	NaN	4841.92	1.60449	17.9335		2013-03-17 01:28:59	21.48	15.8575
												2013-03-17 01:35:19	NaN	4820.19	1.6084	17.9468		2013-03-17 01:29:07	21.48	15.815
												2013-03-17 01:35:25	NaN	4798.56	1.61231	17.9601		2013-03-17 01:29:15	21.48	15.775
												2013-03-17 01:35:31	NaN	4777.04	1.61623	17.9734		2013-03-17 01:29:23	21.48	15.725
												2013-03-17 01:35:37	NaN	4755.61	1.62014	17.9867		2013-03-17 01:29:31	21.48	15.685
												2013-03-17 01:35:43	NaN	4734.29	1.62405	18		2013-03-17 01:29:39	21.48	15.645
												2013-03-17 01:35:49	NaN	4713.07	1.62796	18.0133		2013-03-17 01:29:47	21.48	15.605
												2013-03-17 01:35:55	NaN	4691.95	1.63188	18.0266		2013-03-17 01:29:55	21.48	15.565
												2013-03-17 01:36:01	NaN	4670.92	1.63579	18.0399		2013-03-17 01:30:03	21.48	15.525
												2013-03-17 01:36:07	NaN	4650	1.6397	18.0532		2013-03-17 01:30:11	21.48	15.485
												2013-03-17 01:36:13	NaN	4629.17	1.64362	18.0665		2013-03-17 01:30:19	21.48	15.4525
												2013-03-17 01:36:19	NaN	4608.44	1.64753	18.0798		2013-03-17 01:30:27	21.48	15.415
												2013-03-17 01:36:25	NaN	4587.81	1.65144	18.0931		2013-03-17 01:30:35	21.47	15.3775
												2013-03-17 01:36:31	NaN	4567.28	1.65536	18.1064		2013-03-17 01:30:43	21.47	15.345
												2013-03-17 01:36:37	NaN	4546.84	1.65927	18.1197		2013-03-17 01:30:51	21.47	15.3075
												2013-03-17 01:36:43	NaN	4526.49	1.66318	18.133		2013-03-17 01:30:59	21.47	15.275
												2013-03-17 01:36:49	NaN	4506.25	1.6671	18.1463		2013-03-17 01:31:07	21.47	15.24
												2013-03-17 01:36:55	NaN	4486.09	1.67101	18.1596		2013-03-17 01:31:15	21.4675	15.2075
												2013-03-17 01:37:01	NaN	4466.03	1.67492	18.1729		2013-03-17 01:31:23	21.46	15.175
												2013-03-17 01:37:07	NaN	4446.06	1.67883	18.1862		2013-03-17 01:31:31	21.46	15.1425
												2013-03-17 01:37:13	NaN	4426.19	1.68275	18.1995		2013-03-17 01:31:39	21.46	15.11
												2013-03-17 01:37:19	NaN	4406.41	1.68666	18.2128		2013-03-17 01:31:47	21.46	15.08
												2013-03-17 01:37:25	NaN	4386.72	1.69057	18.2261		2013-03-17 01:31:55	21.45	15.0475
												2013-03-17 01:37:31	NaN	4367.12	1.69449	18.2394		2013-03-17 01:32:03	21.45	15.0175
												2013-03-17 01:37:37	NaN	4347.61	1.6984	18.2527		2013-03-17 01:32:11	21.45	14.9875
												2013-03-17 01:37:43	NaN	4328.2	1.70231	18.266		2013-03-17 01:32:19	21.445	14.96
												2013-03-17 01:37:49	NaN	4308.87	1.70623	18.2793		2013-03-17 01:32:27	21.44	14.93
												2013-03-17 01:37:55	NaN	4289.63	1.71014	18.2927		2013-03-17 01:32:35	21.44	14.9025
												2013-03-17 01:38:01	NaN	4270.49	1.71405	18.306		2013-03-17 01:32:43	21.4375	14.875
												2013-03-17 01:38:07	NaN	4251.43	1.71797	18.3193		2013-03-17 01:32:51	21.43	14.8475
												2013-03-17 01:38:13	NaN	4232.45	1.72188	18.3326		2013-03-17 01:32:59	21.43	14.82
												2013-03-17 01:38:19	NaN	4213.57	1.72579	18.3459		2013-03-17 01:33:07	21.425	14.795
												2013-03-17 01:38:25	NaN	4194.77	1.7297	18.3592		2013-03-17 01:33:15	21.42	14.77
												2013-03-17 01:38:31	NaN	4176.06	1.73362	18.3725		2013-03-17 01:33:23	21.42	14.7425
												2013-03-17 01:38:37	NaN	4157.44	1.73753	18.3858		2013-03-17 01:33:31	21.4125	14.72
												2013-03-17 01:38:43	NaN	4138.9	1.74144	18.3991		2013-03-17 01:33:39	21.41	14.695
												2013-03-17 01:38:49	NaN	4120.45	1.74536	18.4124		2013-03-17 01:33:47	21.4075	14.67
												2013-03-17 01:38:55	NaN	4102.08	1.74927	18.4257		2013-03-17 01:33:55	21.4	14.6475
												2013-03-17 01:39:01	NaN	4083.79	1.75318	18.439		2013-03-17 01:34:03	21.4	14.6225
												2013-03-17 01:39:07	NaN	4065.59	1.7571	18.4523		2013-03-17 01:34:11	21.39	14.6
												2013-03-17 01:39:13	NaN	4047.48	1.76101	18.4656		2013-03-17 01:34:19	21.39	14.5775
												2013-03-17 01:39:19	NaN	4029.45	1.76492	18.4789		2013-03-17 01:34:27	21.3825	14.555
												2013-03-17 01:39:25	NaN	4011.5	1.76884	18.4922		2013-03-17 01:34:35	21.38	14.5325
												2013-03-17 01:39:31	NaN	3993.63	1.77275	18.5055		2013-03-17 01:34:43	21.3725	14.51
												2013-03-17 01:39:37	NaN	3975.84	1.77666	18.5188		2013-03-17 01:34:51	21.37	14.49
												2013-03-17 01:39:43	NaN	3958.14	1.78058	18.5321		2013-03-17 01:34:59	21.3625	14.47
												2013-03-17 01:39:49	NaN	3940.51	1.78449	18.5454		2013-03-17 01:35:07	21.36	14.4475
												2013-03-17 01:39:55	NaN	3922.97	1.7884	18.5587		2013-03-17 01:35:15	21.35	14.425
												2013-03-17 01:40:01	NaN	3905.47	1.79233	18.5712		2013-03-17 01:35:23	21.3475	14.405
												2013-03-17 01:40:07	NaN	3887.95	1.79627	18.582		2013-03-17 01:35:31	21.34	14.385
												2013-03-17 01:40:13	NaN	3870.52	1.80022	18.5928		2013-03-17 01:35:39	21.335	14.365
												2013-03-17 01:40:19	NaN	3853.17	1.80416	18.6036		2013-03-17 01:35:47	21.33	14.35
												2013-03-17 01:40:25	NaN	3835.9	1.80811	18.6143		2013-03-17 01:35:55	21.3225	14.33
												2013-03-17 01:40:31	NaN	3818.71	1.81205	18.6251		2013-03-17 01:36:03	21.3175	14.31
												2013-03-17 01:40:37	NaN	3801.59	1.816	18.6359		2013-03-17 01:36:11	21.31	14.29
												2013-03-17 01:40:43	NaN	3784.56	1.81995	18.6467		2013-03-17 01:36:19	21.305	14.2725
												2013-03-17 01:40:49	NaN	3767.6	1.82389	18.6575		2013-03-17 01:36:27	21.3	14.255
												2013-03-17 01:40:55	NaN	3750.72	1.82784	18.6683		2013-03-17 01:36:35	21.29	14.235
												2013-03-17 01:41:01	NaN	3733.92	1.83178	18.679		2013-03-17 01:36:43	21.2825	14.22
												2013-03-17 01:41:07	NaN	3717.19	1.83573	18.6898		2013-03-17 01:36:51	21.2775	14.2025
												2013-03-17 01:41:13	NaN	3700.54	1.83967	18.7006		2013-03-17 01:36:59	21.27	14.185
												2013-03-17 01:41:19	NaN	3683.97	1.84362	18.7114		2013-03-17 01:37:07	21.2625	14.1675
												2013-03-17 01:41:25	NaN	3667.47	1.84757	18.7222		2013-03-17 01:37:15	21.255	14.15
												2013-03-17 01:41:31	NaN	3651.05	1.85151	18.733		2013-03-17 01:37:23	21.2475	14.135
												2013-03-17 01:41:37	NaN	3634.7	1.85546	18.7437		2013-03-17 01:37:31	21.24	14.1175
												2013-03-17 01:41:43	NaN	3618.43	1.8594	18.7545		2013-03-17 01:37:39	21.23	14.1025
												2013-03-17 01:41:49	NaN	3602.23	1.86335	18.7653		2013-03-17 01:37:47	21.2225	14.085
												2013-03-17 01:41:55	NaN	3586.11	1.86729	18.7761		2013-03-17 01:37:55	21.2125	14.07
												2013-03-17 01:42:01	NaN	3570.06	1.87124	18.7869		2013-03-17 01:38:03	21.2025	14.055
												2013-03-17 01:42:07	NaN	3554.08	1.87519	18.7977		2013-03-17 01:38:11	21.1925	14.0375
												2013-03-17 01:42:13	NaN	3538.17	1.87913	18.8084		2013-03-17 01:38:19	21.1825	14.025
												2013-03-17 01:42:19	NaN	3522.34	1.88308	18.8192		2013-03-17 01:38:27	21.1725	14.01
												2013-03-17 01:42:25	NaN	3506.58	1.88702	18.83		2013-03-17 01:38:35	21.16	13.995
												2013-03-17 01:42:31	NaN	3490.89	1.89097	18.8408		2013-03-17 01:38:43	21.15	13.98
												2013-03-17 01:42:37	NaN	3475.27	1.89491	18.8516		2013-03-17 01:38:51	21.1375	13.965
												2013-03-17 01:42:43	NaN	3459.73	1.89886	18.8624		2013-03-17 01:38:59	21.1275	13.9525
												2013-03-17 01:42:49	NaN	3444.25	1.90281	18.8731		2013-03-17 01:39:07	21.115	13.9375
												2013-03-17 01:42:55	NaN	3428.85	1.90675	18.8839		2013-03-17 01:39:15	21.1025	13.9225
												2013-03-17 01:43:01	NaN	3413.51	1.9107	18.8947		2013-03-17 01:39:23	21.0925	13.9075
												2013-03-17 01:43:07	NaN	3398.25	1.91464	18.9055		2013-03-17 01:39:31	21.0775	13.895
												2013-03-17 01:43:13	NaN	3383.05	1.91859	18.9163		2013-03-17 01:39:39	21.065	13.8825
												2013-03-17 01:43:19	NaN	3367.92	1.92253	18.9271		2013-03-17 01:39:47	21.0525	13.8675
												2013-03-17 01:43:25	NaN	3352.86	1.92648	18.9378		2013-03-17 01:39:55	21.0375	13.855
												2013-03-17 01:43:31	NaN	3337.87	1.93043	18.9486		2013-03-17 01:40:03	21.025	13.8425
												2013-03-17 01:43:37	NaN	3322.95	1.93437	18.9594		2013-03-17 01:40:11	21.0125	13.8275
												2013-03-17 01:43:43	NaN	3308.1	1.93832	18.9702		2013-03-17 01:40:19	20.995	13.815
												2013-03-17 01:43:49	NaN	3293.31	1.94226	18.981		2013-03-17 01:40:27	20.9825	13.805
												2013-03-17 01:43:55	NaN	3278.59	1.94621	18.9918		2013-03-17 01:40:35	20.965	13.7925
												2013-03-17 01:44:01	NaN	3263.94	1.95016	19.0025		2013-03-17 01:40:43	20.95	13.7775
												2013-03-17 01:44:07	NaN	3249.35	1.9541	19.0133		2013-03-17 01:40:51	20.935	13.765
												2013-03-17 01:44:13	NaN	3234.83	1.95805	19.0241		2013-03-17 01:40:59	20.9175	13.755
												2013-03-17 01:44:19	NaN	3220.38	1.96199	19.0349		2013-03-17 01:41:07	20.9	13.7425
												2013-03-17 01:44:25	NaN	3205.99	1.96594	19.0457		2013-03-17 01:41:15	20.885	13.7275
												2013-03-17 01:44:31	NaN	3191.66	1.96988	19.0565		2013-03-17 01:41:23	20.865	13.7175
												2013-03-17 01:44:37	NaN	3177.41	1.97383	19.0672		2013-03-17 01:41:31	20.845	13.705
												2013-03-17 01:44:43	NaN	3163.21	1.97778	19.078		2013-03-17 01:41:39	20.825	13.695
												2013-03-17 01:44:49	NaN	3149.08	1.98172	19.0888		2013-03-17 01:41:47	20.81	13.6825
												2013-03-17 01:44:55	NaN	3135.02	1.98567	19.0996		2013-03-17 01:41:55	20.785	13.67
												2013-03-17 01:45:01	NaN	3121.11	1.98959	19.1098		2013-03-17 01:42:03	20.765	13.6575
												2013-03-17 01:45:07	NaN	3107.47	1.99345	19.1187		2013-03-17 01:42:11	20.745	13.6475
												2013-03-17 01:45:19	NaN	3080.38	2.00117	19.1366		2013-03-17 01:42:19	20.72	13.635
												2013-03-17 01:45:25	NaN	3066.92	2.00503	19.1456		2013-03-17 01:42:27	20.7	13.625
												2013-03-17 01:45:31	NaN	3053.52	2.00889	19.1545		2013-03-17 01:42:35	20.675	13.6125
												2013-03-17 01:45:37	NaN	3040.18	2.01276	19.1635		2013-03-17 01:42:43	20.65	13.6025
												2013-03-17 01:45:43	NaN	3026.9	2.01662	19.1724		2013-03-17 01:42:51	20.6275	13.59
												2013-03-17 01:45:49	NaN	3013.68	2.02048	19.1814		2013-03-17 01:42:59	20.6	13.58
												2013-03-17 01:45:55	NaN	3000.51	2.02434	19.1903		2013-03-17 01:43:07	20.5725	13.5675
												2013-03-17 01:46:01	NaN	2987.41	2.0282	19.1993		2013-03-17 01:43:15	20.545	13.5575
												2013-03-17 01:46:07	NaN	2974.36	2.03207	19.2082		2013-03-17 01:43:23	20.515	13.5475
												2013-03-17 01:46:13	NaN	2961.37	2.03593	19.2171		2013-03-17 01:43:31	20.485	13.535
												2013-03-17 01:46:19	NaN	2948.44	2.03979	19.2261		2013-03-17 01:43:39	20.455	13.525
												2013-03-17 01:46:25	NaN	2935.56	2.04365	19.235		2013-03-17 01:43:47	20.415	13.515
												2013-03-17 01:46:31	NaN	2922.74	2.04751	19.244		2013-03-17 01:43:55	20.375	13.505
												2013-03-17 01:46:37	NaN	2909.98	2.05138	19.2529		2013-03-17 01:44:03	20.34	13.4925
												2013-03-17 01:46:43	NaN	2897.27	2.05524	19.2619		2013-03-17 01:44:11	20.295	13.4825
												2013-03-17 01:46:49	NaN	2884.62	2.0591	19.2708		2013-03-17 01:44:19	20.255	13.4725
												2013-03-17 01:46:55	NaN	2872.03	2.06296	19.2798		2013-03-17 01:44:27	20.215	13.4625
												2013-03-17 01:47:01	NaN	2859.49	2.06682	19.2887		2013-03-17 01:44:35	20.165	13.4525
												2013-03-17 01:47:07	NaN	2847	2.07069	19.2977		2013-03-17 01:44:43	20.1175	13.4425
												2013-03-17 01:47:13	NaN	2834.58	2.07455	19.3066		2013-03-17 01:44:51	20.0675	13.43
												2013-03-17 01:47:19	NaN	2822.2	2.07841	19.3156		2013-03-17 01:44:59	20.0125	13.42
												2013-03-17 01:47:25	NaN	2809.88	2.08227	19.3245		2013-03-17 01:45:07	19.96	13.41
												2013-03-17 01:47:31	NaN	2837.53	2.08613	19.3335		2013-03-17 01:45:15	19.9	13.4
												2013-03-17 01:47:37	NaN	2838.7	2.09	19.3424		2013-03-17 01:45:23	19.8375	13.39
												2013-03-17 01:47:43	NaN	2838.87	2.09386	19.3514		2013-03-17 01:45:31	19.7725	13.38
												2013-03-17 01:47:49	NaN	2840.25	2.09772	19.3603		2013-03-17 01:45:39	19.7025	13.37
												2013-03-17 01:47:55	NaN	2841.64	2.10158	19.3692		2013-03-17 01:45:47	19.63	13.36
												2013-03-17 01:48:01	NaN	2842.85	2.10544	19.3782		2013-03-17 01:45:55	19.55	13.35
												2013-03-17 01:48:07	NaN	2844.12	2.1093	19.3871		2013-03-17 01:46:03	19.47	13.34
												2013-03-17 01:48:13	NaN	2845.41	2.11317	19.3961		2013-03-17 01:46:11	19.3775	13.33
												2013-03-17 01:48:19	NaN	2845.9	2.11703	19.405		2013-03-17 01:46:19	19.28	13.32
												2013-03-17 01:48:25	NaN	2846.6	2.12089	19.414		2013-03-17 01:46:27	19.18	13.31
												2013-03-17 01:48:31	NaN	2847.85	2.12475	19.4229		2013-03-17 01:46:35	19.0775	13.3
												2013-03-17 01:48:37	NaN	2849.08	2.12861	19.4319		2013-03-17 01:46:43	18.9675	13.29
												2013-03-17 01:48:43	NaN	2850.35	2.13248	19.4408		2013-03-17 01:46:51	18.845	13.28
												2013-03-17 01:48:49	NaN	2851.3	2.13634	19.4498		2013-03-17 01:46:59	18.7175	13.2725
												2013-03-17 01:48:55	NaN	2851.45	2.1402	19.4587		2013-03-17 01:47:07	18.5775	13.2625
												2013-03-17 01:49:01	NaN	2852.64	2.14406	19.4677		2013-03-17 01:47:15	18.43	13.2525
												2013-03-17 01:49:07	NaN	2853.75	2.14792	19.4766		2013-03-17 01:47:23	18.28	13.2425
												2013-03-17 01:49:13	NaN	2854.95	2.15179	19.4856		2013-03-17 01:47:31	18.1	13.2325
												2013-03-17 01:49:19	NaN	2856	2.15565	19.4945		2013-03-17 01:47:39	17.905	13.2225
												2013-03-17 01:49:25	NaN	2857.08	2.15951	19.5035		2013-03-17 01:47:47	17.7	13.215
												2013-03-17 01:49:31	NaN	2857.5	2.16337	19.5124		2013-03-17 01:47:55	17.48	13.205
												2013-03-17 01:49:37	NaN	2858.05	2.16723	19.5213		2013-03-17 01:48:03	17.265	13.195
												2013-03-17 01:49:43	NaN	2859.1	2.1711	19.5303		2013-03-17 01:48:11	17.05	13.185
												2013-03-17 01:49:49	NaN	2860.21	2.17496	19.5392		2013-03-17 01:48:19	16.81	13.175
												2013-03-17 01:49:55	NaN	2861.27	2.17882	19.5482		2013-03-17 01:48:27	16.56	13.1675
												2013-03-17 01:50:01	NaN	2862	2.18264	19.5567		2013-03-17 01:48:35	16.305	13.1575
												2013-03-17 01:50:07	NaN	2862.14	2.18637	19.5643		2013-03-17 01:48:43	16.045	13.1475
												2013-03-17 01:50:13	NaN	2853.62	2.19009	19.5719		2013-03-17 01:48:51	15.7775	13.1375
												2013-03-17 01:50:19	NaN	2606.23	2.19382	19.5794		2013-03-17 01:48:59	15.485	13.13
												2013-03-17 01:50:25	NaN	2596.17	2.19755	19.587		2013-03-17 01:49:07	15.21	13.12
												2013-03-17 01:50:31	NaN	2597.05	2.20128	19.5946		2013-03-17 01:49:15	14.955	13.11
												2013-03-17 01:50:37	NaN	2598.02	2.20501	19.6022		2013-03-17 01:49:23	14.705	13.1
												2013-03-17 01:50:43	NaN	2598.4	2.20874	19.6098		2013-03-17 01:49:31	14.46	13.0925
												2013-03-17 01:50:49	NaN	2598.9	2.21247	19.6173		2013-03-17 01:49:39	14.2275	13.0825
												2013-03-17 01:50:55	NaN	2599.82	2.21619	19.6249		2013-03-17 01:49:47	14.015	13.0725
												2013-03-17 01:51:01	NaN	2600.71	2.21992	19.6325		2013-03-17 01:49:55	13.805	13.065
												2013-03-17 01:51:07	NaN	2601.57	2.22365	19.6401		2013-03-17 01:50:03	13.595	13.055
												2013-03-17 01:51:13	NaN	2602.3	2.22738	19.6477		2013-03-17 01:50:11	13.3975	13.0475
												2013-03-17 01:51:19	NaN	2602.41	2.23111	19.6552		2013-03-17 01:50:19	13.215	13.0375
												2013-03-17 01:51:25	NaN	2603.33	2.23484	19.6628		2013-03-17 01:50:27	13.05	13.0275
												2013-03-17 01:51:31	NaN	2604.16	2.23856	19.6704		2013-03-17 01:50:35	12.9025	13.02
												2013-03-17 01:51:37	NaN	2604.99	2.24229	19.678		2013-03-17 01:50:43	12.76	13.01
												2013-03-17 01:51:43	NaN	2605.77	2.24602	19.6856		2013-03-17 01:50:51	12.6275	13
												2013-03-17 01:51:49	NaN	2606.59	2.24975	19.6932		2013-03-17 01:50:59	12.505	12.9925
												2013-03-17 01:51:55	NaN	2606.9	2.25348	19.7007		2013-03-17 01:51:07	12.3925	12.9825
												2013-03-17 01:52:01	NaN	2607.3	2.25721	19.7083		2013-03-17 01:51:15	12.285	12.975
												2013-03-17 01:52:07	NaN	2608.08	2.26093	19.7159		2013-03-17 01:51:23	12.1825	12.965
												2013-03-17 01:52:13	NaN	2608.87	2.26466	19.7235		2013-03-17 01:51:31	12.0875	12.9575
												2013-03-17 01:52:19	NaN	2609.64	2.26839	19.7311		2013-03-17 01:51:39	12	12.9475
												2013-03-17 01:52:25	NaN	2610.3	2.27212	19.7386		2013-03-17 01:51:47	11.91	12.94
												2013-03-17 01:52:31	NaN	2610.39	2.27585	19.7462		2013-03-17 01:51:55	11.8325	12.93
												2013-03-17 01:52:37	NaN	2602.36	2.27958	19.7538		2013-03-17 01:52:03	11.76	12.92
												2013-03-17 01:52:43	NaN	2377.41	2.2833	19.7614		2013-03-17 01:52:11	11.6875	12.9125
												2013-03-17 01:52:49	NaN	2583.75	2.28703	19.769		2013-03-17 01:52:19	11.625	12.9025
												2013-03-17 01:52:55	NaN	2430.52	2.29076	19.7765		2013-03-17 01:52:27	11.5625	12.895
												2013-03-17 01:53:01	NaN	2369.52	2.29449	19.7841		2013-03-17 01:52:35	11.505	12.8875
												2013-03-17 01:53:07	NaN	2369.8	2.29822	19.7917		2013-03-17 01:52:43	11.45	12.8775
												2013-03-17 01:53:13	NaN	2370.15	2.30195	19.7993		2013-03-17 01:52:51	11.4025	12.87
												2013-03-17 01:53:19	NaN	2370.84	2.30568	19.8069		2013-03-17 01:52:59	11.355	12.86
												2013-03-17 01:53:25	NaN	2371.54	2.3094	19.8144		2013-03-17 01:53:07	11.31	12.85
												2013-03-17 01:53:31	NaN	2372.19	2.31313	19.822		2013-03-17 01:53:15	11.265	12.8425
												2013-03-17 01:53:37	NaN	2372.7	2.31686	19.8296		2013-03-17 01:53:23	11.215	12.835
												2013-03-17 01:53:43	NaN	2372.78	2.32059	19.8372		2013-03-17 01:53:31	11.175	12.825
												2013-03-17 01:53:49	NaN	2373.42	2.32432	19.8448		2013-03-17 01:53:39	11.145	12.8175
												2013-03-17 01:53:55	NaN	2374.07	2.32805	19.8524		2013-03-17 01:53:47	11.1075	12.8075
												2013-03-17 01:54:01	NaN	2374.72	2.33177	19.8599		2013-03-17 01:53:55	11.075	12.8
												2013-03-17 01:54:07	NaN	2375.25	2.3355	19.8675		2013-03-17 01:54:03	11.0425	12.79
												2013-03-17 01:54:13	NaN	2375.86	2.33923	19.8751		2013-03-17 01:54:11	11.0075	12.7825
												2013-03-17 01:54:19	NaN	2376.1	2.34296	19.8827		2013-03-17 01:54:19	10.9775	12.7725
												2013-03-17 01:54:25	NaN	2376.45	2.34669	19.8903		2013-03-17 01:54:27	10.95	12.765
												2013-03-17 01:54:31	NaN	2377.05	2.35042	19.8978		2013-03-17 01:54:35	10.9225	12.755
												2013-03-17 01:54:37	NaN	2377.61	2.35414	19.9054		2013-03-17 01:54:43	10.8975	12.7475
												2013-03-17 01:54:43	NaN	2378.16	2.35787	19.913		2013-03-17 01:54:51	10.8675	12.7375
												2013-03-17 01:54:49	NaN	2378.6	2.3616	19.9206		2013-03-17 01:54:59	10.84	12.73
												2013-03-17 01:55:19	NaN	1957.05	2.37975	19.955		2013-03-17 01:55:07	10.8125	12.72
												2013-03-17 01:55:25	NaN	1957.59	2.38333	19.9616		2013-03-17 01:55:15	10.79	12.71
												2013-03-17 01:55:31	NaN	1957.8	2.38691	19.9681		2013-03-17 01:55:23	10.7675	12.7025
												2013-03-17 01:55:37	NaN	1958.05	2.39049	19.9747		2013-03-17 01:55:31	10.745	12.6925
												2013-03-17 01:55:43	NaN	1958.55	2.39407	19.9812		2013-03-17 01:55:39	10.72	12.685
												2013-03-17 01:55:49	NaN	1959.11	2.39765	19.9877		2013-03-17 01:55:47	10.7	12.675
												2013-03-17 01:55:55	NaN	1959.63	2.40123	19.9943		2013-03-17 01:55:55	10.68	12.6675
												2013-03-17 01:56:01	NaN	1960	2.40481	20.0008		2013-03-17 01:56:03	10.66	12.6575
												2013-03-17 01:56:07	NaN	1960.06	2.40839	20.0074		2013-03-17 01:56:11	10.64	12.6475
												2013-03-17 01:56:13	NaN	1960.52	2.41197	20.0139		2013-03-17 01:56:19	10.62	12.6375
												2013-03-17 01:56:19	NaN	1960.98	2.41555	20.0204		2013-03-17 01:56:27	10.6	12.6275
												2013-03-17 01:56:25	NaN	1961.53	2.41913	20.027		2013-03-17 01:56:35	10.58	12.62
												2013-03-17 01:56:31	NaN	1961.97	2.42271	20.0335		2013-03-17 01:56:43	10.56	12.61
												2013-03-17 01:56:37	NaN	1962.43	2.42629	20.0401		2013-03-17 01:56:51	10.545	12.6
												2013-03-17 01:56:43	NaN	1962.6	2.42987	20.0466		2013-03-17 01:56:59	10.525	12.59
												2013-03-17 01:56:49	NaN	1962.85	2.43345	20.0532		2013-03-17 01:57:07	10.5075	12.5775
												2013-03-17 01:56:55	NaN	1963.31	2.43703	20.0597		2013-03-17 01:57:15	10.4925	12.5675
												2013-03-17 01:57:01	NaN	1963.74	2.44061	20.0662		2013-03-17 01:57:23	10.475	12.5575
												2013-03-17 01:57:07	NaN	1964.13	2.44419	20.0728		2013-03-17 01:57:31	10.46	12.5475
												2013-03-17 01:57:13	NaN	1964.5	2.44777	20.0793		2013-03-17 01:57:39	10.445	12.5375
												2013-03-17 01:57:19	NaN	1964.56	2.45135	20.0859		2013-03-17 01:57:47	10.43	12.525
												2013-03-17 01:57:25	NaN	1965.01	2.45493	20.0924		2013-03-17 01:57:55	10.415	12.515
												2013-03-17 01:57:31	NaN	1965.38	2.45851	20.0989		2013-03-17 01:58:03	10.4025	12.505
												2013-03-17 01:57:37	NaN	1965.84	2.46209	20.1055		2013-03-17 01:58:11	10.3875	12.4925
												2013-03-17 01:57:43	NaN	1966.2	2.46567	20.112		2013-03-17 01:58:19	10.375	12.4825
												2013-03-17 01:57:49	NaN	1966.63	2.46925	20.1186		2013-03-17 01:58:27	10.3625	12.4675
												2013-03-17 01:57:55	NaN	1966.8	2.47283	20.1251		2013-03-17 01:58:35	10.3475	12.4575
												2013-03-17 01:58:01	NaN	1967	2.47641	20.1317		2013-03-17 01:58:43	10.335	12.445
												2013-03-17 01:58:07	NaN	1967.37	2.47999	20.1382		2013-03-17 01:58:51	10.3175	12.4325
												2013-03-17 01:58:13	NaN	1967.74	2.48357	20.1447		2013-03-17 01:58:59	10.305	12.42
												2013-03-17 01:58:19	NaN	1968.11	2.48715	20.1513		2013-03-17 01:59:07	10.2925	12.4075
												2013-03-17 01:58:25	NaN	1968.4	2.49073	20.1578		2013-03-17 01:59:15	10.2775	12.395
												2013-03-17 01:58:31	NaN	1968.46	2.49431	20.1644		2013-03-17 01:59:23	10.2675	12.3825
												2013-03-17 01:58:37	NaN	1968.91	2.49789	20.1709		2013-03-17 01:59:31	10.255	12.3675
												2013-03-17 01:58:43	NaN	1969.19	2.50147	20.1774		2013-03-17 01:59:39	10.2425	12.355
												2013-03-17 01:58:49	NaN	1969.55	2.50505	20.184		2013-03-17 01:59:47	10.2275	12.3375
												2013-03-17 01:58:55	NaN	1969.9	2.50863	20.1905		2013-03-17 01:59:55	10.2175	12.325
												2013-03-17 01:59:01	NaN	1970.26	2.51221	20.1971		2013-03-17 02:00:03	10.205	12.3125
												2013-03-17 01:59:07	NaN	2086.29	2.51579	20.2036		2013-03-17 02:00:11	10.1925	12.295
												2013-03-17 01:59:13	NaN	2072.04	2.51937	20.2102		2013-03-17 02:00:19	10.1825	12.28
												2013-03-17 01:59:19	NaN	1970.97	2.52295	20.2167		2013-03-17 02:00:27	10.1675	12.265
												2013-03-17 01:59:25	NaN	1971.3	2.52653	20.2232		2013-03-17 02:00:35	10.1575	12.25
												2013-03-17 01:59:31	NaN	1971.61	2.53011	20.2298		2013-03-17 02:00:43	10.145	12.2325
												2013-03-17 01:59:37	NaN	1971.9	2.53369	20.2363		2013-03-17 02:00:51	10.135	12.215
												2013-03-17 01:59:43	NaN	1971.93	2.53727	20.2429		2013-03-17 02:00:59	10.1225	12.2
												2013-03-17 01:59:49	NaN	1972.21	2.54085	20.2494		2013-03-17 02:01:07	10.1125	12.1825
												2013-03-17 01:59:55	NaN	1972.58	2.54443	20.2559		2013-03-17 02:01:15	10.1025	12.165
												2013-03-17 02:00:01	NaN	1972.86	2.54796	20.2622		2013-03-17 02:01:23	10.0925	12.145
												2013-03-17 02:00:07	NaN	1973.2	2.5514	20.268		2013-03-17 02:01:31	10.08	12.125
												2013-03-17 02:00:13	NaN	1973.5	2.55483	20.2737		2013-03-17 02:01:39	10.07	12.105
												2013-03-17 02:00:19	NaN	1973.6	2.55827	20.2794		2013-03-17 02:01:47	10.06	12.085
												2013-03-17 02:00:25	NaN	1973.8	2.5617	20.2852		2013-03-17 02:01:55	10.0475	12.065
												2013-03-17 02:00:31	NaN	1974.13	2.56513	20.2909		2013-03-17 02:02:03	10.0375	12.045
												2013-03-17 02:00:37	NaN	1974.4	2.56857	20.2966		2013-03-17 02:02:11	10.0275	12.025
												2013-03-17 02:00:43	NaN	1974.68	2.572	20.3024		2013-03-17 02:02:19	10.0175	12
												2013-03-17 02:00:49	NaN	1974.9	2.57543	20.3081		2013-03-17 02:02:27	10.0075	11.98
												2013-03-17 02:00:55	NaN	1974.93	2.57887	20.3138		2013-03-17 02:02:35	9.9975	11.955
												2013-03-17 02:01:01	NaN	1975.21	2.5823	20.3196		2013-03-17 02:02:43	9.9875	11.93
												2013-03-17 02:01:07	NaN	1975.58	2.58574	20.3253		2013-03-17 02:02:51	9.9775	11.9075
												2013-03-17 02:01:13	NaN	1975.86	2.58917	20.331		2013-03-17 02:02:59	9.9675	11.88
												2013-03-17 02:01:31	NaN	1793.2	2.59947	20.3482		2013-03-17 02:03:07	9.9575	11.8575
												2013-03-17 02:01:37	NaN	1793.35	2.6029	20.354		2013-03-17 02:03:15	9.9475	11.83
												2013-03-17 02:01:43	NaN	1723.6	2.60634	20.3597		2013-03-17 02:03:23	9.9375	11.8025
												2013-03-17 02:01:49	NaN	1627.3	2.60977	20.3654		2013-03-17 02:03:31	9.9275	11.7725
												2013-03-17 02:01:55	NaN	1627.58	2.61321	20.3712		2013-03-17 02:03:39	9.92	11.745
												2013-03-17 02:02:01	NaN	1627.8	2.61664	20.3769		2013-03-17 02:03:47	9.91	11.715
												2013-03-17 02:02:07	NaN	1627.83	2.62007	20.3826		2013-03-17 02:03:55	9.9	11.685
												2013-03-17 02:02:13	NaN	1628.11	2.62351	20.3884		2013-03-17 02:04:03	9.89	11.655
												2013-03-17 02:02:19	NaN	1628.29	2.62694	20.3941		2013-03-17 02:04:11	9.88	11.62
												2013-03-17 02:02:25	NaN	1628.56	2.63037	20.3998		2013-03-17 02:04:19	9.87	11.5875
												2013-03-17 02:02:31	NaN	1628.82	2.63381	20.4056		2013-03-17 02:04:27	9.8625	11.555
												2013-03-17 02:02:37	NaN	1629.1	2.63724	20.4113		2013-03-17 02:04:35	9.8525	11.52
												2013-03-17 02:02:43	NaN	1629.2	2.64067	20.417		2013-03-17 02:04:43	9.8425	11.485
												2013-03-17 02:02:49	NaN	1629.3	2.64411	20.4228		2013-03-17 02:04:51	9.8325	11.445
												2013-03-17 02:02:55	NaN	1629.53	2.64754	20.4285		2013-03-17 02:04:59	9.8225	11.405
												2013-03-17 02:03:01	NaN	1629.77	2.65098	20.4342		2013-03-17 02:05:07	9.815	11.365
												2013-03-17 02:03:07	NaN	1629.98	2.65441	20.44		2013-03-17 02:05:15	9.805	11.325
												2013-03-17 02:03:13	NaN	1661.78	2.65784	20.4457		2013-03-17 02:05:23	9.7975	11.285
												2013-03-17 02:03:19	NaN	1777.95	2.66128	20.4515		2013-03-17 02:05:31	9.7875	11.24
												2013-03-17 02:03:25	NaN	1630.41	2.66471	20.4572		2013-03-17 02:05:39	9.7775	11.195
												2013-03-17 02:03:31	NaN	1630.69	2.66814	20.4629		2013-03-17 02:05:47	9.77	11.1475
												2013-03-17 02:03:37	NaN	1630.88	2.67158	20.4687		2013-03-17 02:05:55	9.76	11.1025
												2013-03-17 02:03:43	NaN	1631.12	2.67501	20.4744		2013-03-17 02:06:03	9.7525	11.0525
												2013-03-17 02:03:49	NaN	1739.76	2.67845	20.4801		2013-03-17 02:06:11	9.7425	11
												2013-03-17 02:03:55	NaN	1702.28	2.68188	20.4859		2013-03-17 02:06:19	9.735	10.9475
												2013-03-17 02:04:01	NaN	1631.5	2.68531	20.4916		2013-03-17 02:06:27	9.725	10.8925
												2013-03-17 02:04:07	NaN	1568.12	2.68875	20.4973		2013-03-17 02:06:35	9.7175	10.84
												2013-03-17 02:04:13	NaN	1480.67	2.69218	20.5031		2013-03-17 02:06:43	9.71	10.78
												2013-03-17 02:04:19	NaN	1565.57	2.69561	20.5088		2013-03-17 02:06:51	9.7	10.72
												2013-03-17 02:04:25	NaN	1738.53	2.69905	20.5145		2013-03-17 02:06:59	9.6925	10.6575
												2013-03-17 02:04:31	NaN	1481.02	2.70248	20.5203		2013-03-17 02:07:07	9.685	10.5925
												2013-03-17 02:04:37	NaN	1481.21	2.70591	20.526		2013-03-17 02:07:15	9.6775	10.525
												2013-03-17 02:04:43	NaN	1481.49	2.70935	20.5317		2013-03-17 02:07:23	9.6675	10.4575
												2013-03-17 02:04:49	NaN	1615.03	2.71278	20.5375		2013-03-17 02:07:31	9.66	10.3875
												2013-03-17 02:04:55	NaN	1633.05	2.71622	20.5432		2013-03-17 02:07:39	9.65	10.31
												2013-03-17 02:05:01	NaN	1534.78	2.7196	20.5487		2013-03-17 02:07:47	9.645	10.2375
												2013-03-17 02:05:07	NaN	1482.1	2.72288	20.5538		2013-03-17 02:07:55	9.6375	10.16
												2013-03-17 02:05:13	NaN	1557.44	2.72617	20.5589		2013-03-17 02:08:03	9.63	10.08
												2013-03-17 02:05:19	NaN	1633.68	2.72945	20.564		2013-03-17 02:08:11	9.62	9.9975
												2013-03-17 02:05:25	NaN	1633.87	2.73274	20.5691		2013-03-17 02:08:19	9.6125	9.9075
												2013-03-17 02:05:31	NaN	1634.05	2.73602	20.5742		2013-03-17 02:08:27	9.605	9.8175
												2013-03-17 02:05:37	NaN	1605.51	2.7393	20.5793		2013-03-17 02:08:35	9.6	9.725
												2013-03-17 02:05:43	NaN	1499.97	2.74259	20.5844		2013-03-17 02:08:43	9.59	9.63
												2013-03-17 02:05:49	NaN	1629	2.74587	20.5895		2013-03-17 02:08:51	9.5825	9.535
												2013-03-17 02:05:55	NaN	1489.52	2.74916	20.5946		2013-03-17 02:08:59	9.5775	9.43
												2013-03-17 02:06:01	NaN	1483.48	2.75244	20.5997		2013-03-17 02:09:07	9.57	9.33
												2013-03-17 02:06:07	NaN	1483.65	2.75572	20.6048		2013-03-17 02:09:15	9.56	9.2225
												2013-03-17 02:06:13	NaN	1483.77	2.75901	20.6098		2013-03-17 02:09:23	9.555	9.1175
												2013-03-17 02:06:19	NaN	1483.8	2.76229	20.6149		2013-03-17 02:09:31	9.5475	9.0075
												2013-03-17 02:06:25	NaN	1483.9	2.76558	20.62		2013-03-17 02:09:39	9.54	8.895
												2013-03-17 02:06:31	NaN	1484.08	2.76886	20.6251		2013-03-17 02:09:47	9.5325	8.78
												2013-03-17 02:06:37	NaN	1437.05	2.77214	20.6302		2013-03-17 02:09:55	9.5275	8.665
												2013-03-17 02:06:43	NaN	1383.6	2.77543	20.6353		2013-03-17 02:10:03	9.52	8.545
												2013-03-17 02:06:49	NaN	1484.6	2.77871	20.6404		2013-03-17 02:10:11	9.5125	8.425
												2013-03-17 02:07:19	NaN	1382.46	2.79513	20.6659		2013-03-17 02:10:19	9.5075	8.3025
												2013-03-17 02:07:25	NaN	1347.87	2.79842	20.671		2013-03-17 02:10:27	9.5	8.175
												2013-03-17 02:07:31	NaN	1347.9	2.8017	20.6761		2013-03-17 02:10:35	9.4925	8.0525
												2013-03-17 02:07:37	NaN	1348	2.80498	20.6812		2013-03-17 02:10:43	9.4875	7.925
												2013-03-17 02:07:43	NaN	1348.18	2.80827	20.6863		2013-03-17 02:10:51	9.48	7.795
												2013-03-17 02:07:49	NaN	1348.33	2.81155	20.6913		2013-03-17 02:10:59	9.475	7.665
												2013-03-17 02:07:55	NaN	1348.45	2.81484	20.6964		2013-03-17 02:11:07	9.47	7.5375
												2013-03-17 02:08:01	NaN	1348.6	2.81812	20.7015		2013-03-17 02:11:15	9.46	7.4075
												2013-03-17 02:08:07	NaN	1348.62	2.8214	20.7066		2013-03-17 02:11:23	9.4575	7.275
												2013-03-17 02:08:13	NaN	1348.8	2.82469	20.7117		2013-03-17 02:11:31	9.45	7.1475
												2013-03-17 02:08:19	NaN	1348.9	2.82797	20.7168		2013-03-17 02:11:39	9.4425	7.0175
												2013-03-17 02:08:25	NaN	1349.08	2.83126	20.7219		2013-03-17 02:11:47	9.44	6.89
												2013-03-17 02:08:31	NaN	1451.89	2.83454	20.727		2013-03-17 02:11:55	9.43	6.7625
												2013-03-17 02:08:37	NaN	1397.26	2.83782	20.7321		2013-03-17 02:12:03	9.4275	6.635
												2013-03-17 02:08:43	NaN	1349.4	2.84111	20.7372		2013-03-17 02:12:11	9.42	6.51
												2013-03-17 02:08:49	NaN	1349.45	2.84439	20.7423		2013-03-17 02:12:19	9.415	6.385
												2013-03-17 02:08:55	NaN	1407.35	2.84768	20.7474		2013-03-17 02:12:27	9.41	6.265
												2013-03-17 02:09:01	NaN	1487.13	2.85096	20.7525		2013-03-17 02:12:35	9.4025	6.145
												2013-03-17 02:09:07	NaN	1450.6	2.85424	20.7576		2013-03-17 02:12:43	9.4	6.025
												2013-03-17 02:09:13	NaN	1349.9	2.85753	20.7627		2013-03-17 02:12:51	9.39	5.915
												2013-03-17 02:09:19	NaN	1349.92	2.86081	20.7678		2013-03-17 02:12:59	9.3875	5.8
												2013-03-17 02:09:25	NaN	1355.02	2.8641	20.7729		2013-03-17 02:13:07	9.38	5.69
												2013-03-17 02:09:31	NaN	1481.94	2.86738	20.7779		2013-03-17 02:13:15	9.375	5.58
												2013-03-17 02:09:37	NaN	1487.78	2.87066	20.783		2013-03-17 02:13:23	9.37	5.4725
												2013-03-17 02:09:43	NaN	1487.87	2.87395	20.7881		2013-03-17 02:13:31	9.365	5.37
												2013-03-17 02:09:49	NaN	1488.03	2.87723	20.7932		2013-03-17 02:13:39	9.36	5.27
												2013-03-17 02:09:55	NaN	1488.1	2.88052	20.7983		2013-03-17 02:13:47	9.3525	5.175
												2013-03-17 02:10:01	NaN	1488.15	2.88375	20.8032		2013-03-17 02:13:55	9.35	5.0775
												2013-03-17 02:10:07	NaN	1430.48	2.88689	20.8078		2013-03-17 02:14:03	9.3425	4.9825
												2013-03-17 02:10:13	NaN	1350.93	2.89002	20.8124		2013-03-17 02:14:11	9.34	4.8925
												2013-03-17 02:10:19	NaN	1351.03	2.89316	20.817		2013-03-17 02:14:19	9.3325	4.81
												2013-03-17 02:10:25	NaN	1351.1	2.89629	20.8216		2013-03-17 02:14:27	9.33	4.73
												2013-03-17 02:10:31	NaN	1351.12	2.89943	20.8261		2013-03-17 02:14:35	9.32	4.65
												2013-03-17 02:10:37	NaN	1351.3	2.90256	20.8307		2013-03-17 02:14:43	9.32	4.57
												2013-03-17 02:10:43	NaN	1351.4	2.9057	20.8353		2013-03-17 02:14:51	9.31	4.49
												2013-03-17 02:10:49	NaN	1241.43	2.90883	20.8399		2013-03-17 02:14:59	9.31	4.4125
												2013-03-17 02:10:55	NaN	1320.06	2.91197	20.8444		2013-03-17 02:15:07	9.3	4.345
												2013-03-17 02:11:01	NaN	1351.67	2.9151	20.849		2013-03-17 02:15:15	9.3	4.2775
												2013-03-17 02:11:07	NaN	1351.7	2.91824	20.8536		2013-03-17 02:15:23	9.29	4.215
												2013-03-17 02:11:13	NaN	1351.8	2.92138	20.8582		2013-03-17 02:15:31	9.29	4.15
												2013-03-17 02:11:19	NaN	1299.44	2.92451	20.8628		2013-03-17 02:15:39	9.28	4.085
												2013-03-17 02:11:25	NaN	1270.03	2.92765	20.8673		2013-03-17 02:15:47	9.2775	4.0275
												2013-03-17 02:11:31	NaN	1318.84	2.93078	20.8719		2013-03-17 02:15:55	9.27	3.97
												2013-03-17 02:11:37	NaN	1277.04	2.93392	20.8765		2013-03-17 02:16:03	9.2675	3.9125
												2013-03-17 02:11:43	NaN	1460.16	2.93705	20.8811		2013-03-17 02:16:11	9.26	3.86
												2013-03-17 02:11:49	NaN	1227.5	2.94019	20.8856		2013-03-17 02:16:19	9.2575	3.8025
												2013-03-17 02:11:55	NaN	1227.6	2.94332	20.8902		2013-03-17 02:16:27	9.25	3.7525
												2013-03-17 02:12:01	NaN	1227.69	2.94646	20.8948		2013-03-17 02:16:35	9.2475	3.705
												2013-03-17 02:12:07	NaN	1423.83	2.94959	20.8994		2013-03-17 02:16:43	9.24	3.655
												2013-03-17 02:12:13	NaN	1490.17	2.95273	20.904		2013-03-17 02:16:51	9.2375	3.6075
												2013-03-17 02:12:19	NaN	1339.57	2.95586	20.9085		2013-03-17 02:16:59	9.23	3.56
												2013-03-17 02:12:25	NaN	1227.95	2.959	20.9131		2013-03-17 02:17:07	9.225	3.515
												2013-03-17 02:12:31	NaN	1228.04	2.96213	20.9177		2013-03-17 02:17:15	9.22	3.475
												2013-03-17 02:12:37	NaN	1318.25	2.96527	20.9223		2013-03-17 02:17:23	9.215	3.435
												2013-03-17 02:12:43	NaN	1453.89	2.9684	20.9268		2013-03-17 02:17:31	9.21	3.395
												2013-03-17 02:12:49	NaN	1329.51	2.97154	20.9314		2013-03-17 02:17:39	9.2025	3.355
												2013-03-17 02:12:55	NaN	1228.31	2.97467	20.936		2013-03-17 02:17:47	9.2	3.315
												2013-03-17 02:13:01	NaN	1232.88	2.97781	20.9406		2013-03-17 02:17:55	9.1925	3.275
												2013-03-17 02:13:07	NaN	1348.26	2.98094	20.9452		2013-03-17 02:18:03	9.19	3.245
												2013-03-17 02:13:13	NaN	1353.49	2.98408	20.9497		2013-03-17 02:18:11	9.18	3.205
												2013-03-17 02:13:19	NaN	1260.2	2.98722	20.9543		2013-03-17 02:18:19	9.1775	3.1725
												2013-03-17 02:13:25	NaN	1228.77	2.99035	20.9589		2013-03-17 02:18:27	9.17	3.1375
												2013-03-17 02:13:31	NaN	1228.8	2.99349	20.9635		2013-03-17 02:18:35	9.165	3.105
												2013-03-17 02:13:37	NaN	1290.97	2.99662	20.968		2013-03-17 02:18:43	9.16	3.075
												2013-03-17 02:13:43	NaN	1353.84	2.99976	20.9726		2013-03-17 02:18:51	9.1525	3.0425
												2013-03-17 02:13:49	NaN	1353.93	3.00289	20.9772		2013-03-17 02:18:59	9.1475	3.0125
												2013-03-17 02:13:55	NaN	1354.03	3.00603	20.9818		2013-03-17 02:19:07	9.14	2.9825
												2013-03-17 02:14:01	NaN	1354.1	3.00916	20.9864		2013-03-17 02:19:15	9.135	2.955
												2013-03-17 02:14:07	NaN	1354.11	3.0123	20.9909		2013-03-17 02:19:23	9.13	2.9275
												2013-03-17 02:14:13	NaN	1354.2	3.01543	20.9955		2013-03-17 02:19:31	9.12	2.9
												2013-03-17 02:14:19	NaN	1354.3	3.01857	21.0001		2013-03-17 02:19:39	9.115	2.87
												2013-03-17 02:14:25	NaN	1354.39	3.0217	21.0047		2013-03-17 02:19:47	9.11	2.8475
												2013-03-17 02:14:31	NaN	1261.11	3.02484	21.0092		2013-03-17 02:19:55	9.1	2.82
												2013-03-17 02:14:37	NaN	1229.67	3.02797	21.0138		2013-03-17 02:20:03	9.095	2.795
												2013-03-17 02:14:43	NaN	1229.7	3.03111	21.0184		2013-03-17 02:20:11	9.09	2.77
												2013-03-17 02:14:49	NaN	1229.75	3.03424	21.023		2013-03-17 02:20:19	9.08	2.745
												2013-03-17 02:14:55	NaN	1229.84	3.03738	21.0276		2013-03-17 02:20:27	9.0725	2.7225
												2013-03-17 02:15:01	NaN	1229.9	3.04047	21.032		2013-03-17 02:20:35	9.0675	2.7
												2013-03-17 02:15:07	NaN	1229.93	3.04347	21.0361		2013-03-17 02:20:43	9.06	2.6775
												2013-03-17 02:15:13	NaN	1279.74	3.04647	21.0403		2013-03-17 02:20:51	9.05	2.655
												2013-03-17 02:15:19	NaN	1462.75	3.04946	21.0445		2013-03-17 02:20:59	9.045	2.6325
												2013-03-17 02:15:25	NaN	1226.04	3.05246	21.0486		2013-03-17 02:21:07	9.0375	2.61
												2013-03-17 02:15:31	NaN	1121.37	3.05546	21.0528		2013-03-17 02:21:15	9.03	2.59
												2013-03-17 02:15:37	NaN	1216.89	3.05846	21.0569		2013-03-17 02:21:23	9.02	2.57
												2013-03-17 02:15:43	NaN	1145.53	3.06145	21.0611		2013-03-17 02:21:31	9.01	2.55
												2013-03-17 02:15:49	NaN	1272.13	3.06445	21.0652		2013-03-17 02:21:39	9.0025	2.53
												2013-03-17 02:15:55	NaN	1283.58	3.06745	21.0694		2013-03-17 02:21:47	8.995	2.5125
												2013-03-17 02:16:01	NaN	1174.06	3.07045	21.0735		2013-03-17 02:21:55	8.985	2.495
												2013-03-17 02:16:07	NaN	1117.1	3.07344	21.0777		2013-03-17 02:22:03	8.9775	2.475
												2013-03-17 02:16:13	NaN	1198.98	3.07644	21.0819		2013-03-17 02:22:11	8.9675	2.455
												2013-03-17 02:16:19	NaN	1355.53	3.07944	21.086		2013-03-17 02:22:19	8.96	2.44
												2013-03-17 02:16:25	NaN	1355.6	3.08244	21.0902		2013-03-17 02:22:27	8.95	2.4225
												2013-03-17 02:16:31	NaN	1328.76	3.08543	21.0943		2013-03-17 02:22:35	8.94	2.405
												2013-03-17 02:16:37	NaN	1125.92	3.08843	21.0985		2013-03-17 02:22:43	8.93	2.39
												2013-03-17 02:16:43	NaN	1345.88	3.09143	21.1026		2013-03-17 02:22:51	8.92	2.3725
												2013-03-17 02:16:49	NaN	1355.79	3.09443	21.1068		2013-03-17 02:22:59	8.91	2.355
												2013-03-17 02:16:55	NaN	1355.87	3.09742	21.1109		2013-03-17 02:23:07	8.9	2.3425
												2013-03-17 02:17:01	NaN	1200.81	3.10042	21.1151		2013-03-17 02:23:15	8.8875	2.325
												2013-03-17 02:17:07	NaN	1117.7	3.10342	21.1192		2013-03-17 02:23:23	8.8775	2.31
												2013-03-17 02:17:13	NaN	1174.14	3.10642	21.1234		2013-03-17 02:23:31	8.8675	2.295
												2013-03-17 02:17:19	NaN	1231.24	3.10942	21.1276		2013-03-17 02:23:39	8.855	2.2825
												2013-03-17 02:17:25	NaN	1231.3	3.11241	21.1317		2013-03-17 02:23:47	8.845	2.265
												2013-03-17 02:17:31	NaN	1173.63	3.11541	21.1359		2013-03-17 02:23:55	8.8325	2.2525
												2013-03-17 02:17:37	NaN	1014.9	3.11841	21.14		2013-03-17 02:24:03	8.82	2.2375
												2013-03-17 02:17:43	NaN	1039.33	3.12141	21.1442		2013-03-17 02:24:11	8.8075	2.225
												2013-03-17 02:17:49	NaN	1231.5	3.1244	21.1483		2013-03-17 02:24:19	8.795	2.2125
												2013-03-17 02:17:55	NaN	1231.5	3.1274	21.1525		2013-03-17 02:24:27	8.7825	2.1975
												2013-03-17 02:18:01	NaN	1231.59	3.1304	21.1566		2013-03-17 02:24:35	8.7675	2.185
												2013-03-17 02:18:07	NaN	1069.83	3.1334	21.1608		2013-03-17 02:24:43	8.755	2.1725
												2013-03-17 02:18:13	NaN	1156.19	3.13639	21.1649		2013-03-17 02:24:51	8.7425	2.1575
												2013-03-17 02:18:19	NaN	1231.7	3.13939	21.1691		2013-03-17 02:24:59	8.7275	2.1475
												2013-03-17 02:18:25	NaN	1231.75	3.14239	21.1733		2013-03-17 02:25:07	8.715	2.135
												2013-03-17 02:18:31	NaN	1231.84	3.14539	21.1774		2013-03-17 02:25:15	8.7	2.1225
												2013-03-17 02:18:37	NaN	1157.53	3.14838	21.1816		2013-03-17 02:25:23	8.685	2.1125
												2013-03-17 02:18:43	NaN	1073.15	3.15138	21.1857		2013-03-17 02:25:31	8.67	2.0975
												2013-03-17 02:18:49	NaN	1190.94	3.15438	21.1899		2013-03-17 02:25:39	8.655	2.0875
												2013-03-17 02:18:55	NaN	1027.12	3.15738	21.194		2013-03-17 02:25:47	8.64	2.075
												2013-03-17 02:19:01	NaN	1114.91	3.16037	21.1982		2013-03-17 02:25:55	8.625	2.065
												2013-03-17 02:19:07	NaN	1019.83	3.16337	21.2023		2013-03-17 02:26:03	8.6075	2.055
												2013-03-17 02:19:13	NaN	1015.69	3.16637	21.2065		2013-03-17 02:26:11	8.59	2.0425
												2013-03-17 02:19:19	NaN	1092.77	3.16937	21.2107		2013-03-17 02:26:19	8.575	2.0325
												2013-03-17 02:19:25	NaN	1274.05	3.17237	21.2148		2013-03-17 02:26:27	8.555	2.0225
												2013-03-17 02:19:31	NaN	1220.35	3.17536	21.219		2013-03-17 02:26:35	8.54	2.01
												2013-03-17 02:19:37	NaN	1118.9	3.17836	21.2231		2013-03-17 02:26:43	8.52	2
												2013-03-17 02:19:43	NaN	1118.94	3.18136	21.2273		2013-03-17 02:26:51	8.5025	1.99
												2013-03-17 02:19:49	NaN	1157.99	3.18436	21.2314		2013-03-17 02:26:59	8.485	1.98
												2013-03-17 02:19:55	NaN	1232.53	3.18735	21.2356		2013-03-17 02:27:07	8.465	1.97
												2013-03-17 02:20:01	NaN	1232.6	3.19029	21.2396		2013-03-17 02:27:15	8.445	1.96
												2013-03-17 02:20:07	NaN	1219.82	3.1931	21.2434		2013-03-17 02:27:23	8.425	1.95
												2013-03-17 02:20:13	NaN	1119.2	3.19591	21.2472		2013-03-17 02:27:31	8.405	1.94
												2013-03-17 02:20:19	NaN	1119.2	3.19872	21.251		2013-03-17 02:27:39	8.3825	1.93
												2013-03-17 02:20:25	NaN	1219.3	3.20154	21.2548		2013-03-17 02:27:47	8.36	1.9225
												2013-03-17 02:20:31	NaN	1232.77	3.20435	21.2586		2013-03-17 02:27:55	8.34	1.9125
												2013-03-17 02:20:37	NaN	1158.96	3.20716	21.2624		2013-03-17 02:28:03	8.32	1.9025
												2013-03-17 02:20:43	NaN	1119.4	3.20997	21.2662		2013-03-17 02:28:11	8.295	1.895
												2013-03-17 02:20:49	NaN	1175.84	3.21278	21.2701		2013-03-17 02:28:19	8.27	1.885
												2013-03-17 02:20:55	NaN	1232.9	3.21559	21.2739		2013-03-17 02:28:27	8.25	1.8775
												2013-03-17 02:21:01	NaN	1232.93	3.21841	21.2777		2013-03-17 02:28:35	8.2225	1.8675
												2013-03-17 02:21:07	NaN	1202.78	3.22122	21.2815		2013-03-17 02:28:43	8.2	1.86
												2013-03-17 02:21:13	NaN	1119.6	3.22403	21.2853		2013-03-17 02:28:51	8.1725	1.85
												2013-03-17 02:21:19	NaN	1132.39	3.22684	21.2891		2013-03-17 02:28:59	8.1475	1.84
												2013-03-17 02:21:25	NaN	1233.1	3.22965	21.2929		2013-03-17 02:29:07	8.12	1.8325
												2013-03-17 02:21:31	NaN	1233.2	3.23246	21.2967		2013-03-17 02:29:15	8.0925	1.8225
												2013-03-17 02:21:37	NaN	1233.2	3.23527	21.3005		2013-03-17 02:29:23	8.0675	1.815
												2013-03-17 02:21:43	NaN	1148.44	3.23809	21.3043		2013-03-17 02:29:31	8.0375	1.805
												2013-03-17 02:21:49	NaN	1119.87	3.2409	21.3081		2013-03-17 02:29:39	8.01	1.7975
												2013-03-17 02:21:55	NaN	1119.9	3.24371	21.3119		2013-03-17 02:29:47	7.98	1.79
												2013-03-17 02:22:01	NaN	1238.4	3.24652	21.3157		2013-03-17 02:29:55	7.95	1.78
												2013-03-17 02:22:07	NaN	1258.07	3.24933	21.3195		2013-03-17 02:30:03	7.9175	1.7725
												2013-03-17 02:22:13	NaN	1120	3.25214	21.3233		2013-03-17 02:30:11	7.885	1.765
												2013-03-17 02:22:19	NaN	1120.03	3.25495	21.3271		2013-03-17 02:30:19	7.8525	1.7575
												2013-03-17 02:22:25	NaN	1141.6	3.25777	21.3309		2013-03-17 02:30:27	7.8175	1.75
												2013-03-17 02:22:31	NaN	1233.51	3.26058	21.3347		2013-03-17 02:30:35	7.785	1.74
												2013-03-17 02:22:37	NaN	1229.55	3.26339	21.3385		2013-03-17 02:30:43	7.7475	1.7325
												2013-03-17 02:22:43	NaN	1124.86	3.2662	21.3423		2013-03-17 02:30:51	7.715	1.725
												2013-03-17 02:22:49	NaN	1120.2	3.26901	21.3461		2013-03-17 02:30:59	7.675	1.7175
												2013-03-17 02:22:55	NaN	1120.2	3.27182	21.3499		2013-03-17 02:31:07	7.635	1.71
												2013-03-17 02:23:01	NaN	1194.18	3.27463	21.3537		2013-03-17 02:31:15	7.595	1.7
												2013-03-17 02:23:07	NaN	1168.62	3.27745	21.3575		2013-03-17 02:31:23	7.555	1.6925
												2013-03-17 02:23:13	NaN	1176.75	3.28026	21.3613		2013-03-17 02:31:31	7.515	1.685
												2013-03-17 02:23:19	NaN	1233.8	3.28307	21.3652		2013-03-17 02:31:39	7.4725	1.6775
												2013-03-17 02:23:25	NaN	1233.83	3.28588	21.369		2013-03-17 02:31:47	7.425	1.67
												2013-03-17 02:23:31	NaN	1267.2	3.28869	21.3728		2013-03-17 02:31:55	7.3825	1.66
												2013-03-17 02:23:37	NaN	1335.11	3.2915	21.3766		2013-03-17 02:32:03	7.335	1.6525
												2013-03-17 02:23:43	NaN	1221.11	3.29431	21.3804		2013-03-17 02:32:11	7.285	1.645
												2013-03-17 02:23:49	NaN	1120.5	3.29713	21.3842		2013-03-17 02:32:19	7.235	1.6375
												2013-03-17 02:23:55	NaN	1120.6	3.29994	21.388		2013-03-17 02:32:27	7.185	1.63
												2013-03-17 02:24:01	NaN	1220.71	3.30275	21.3918		2013-03-17 02:32:35	7.13	1.62
												2013-03-17 02:24:07	NaN	1327.47	3.30556	21.3956		2013-03-17 02:32:43	7.075	1.6125
												2013-03-17 02:24:13	NaN	1359	3.30837	21.3994		2013-03-17 02:32:51	7.02	1.605
												2013-03-17 02:24:19	NaN	1222.15	3.31118	21.4032		2013-03-17 02:32:59	6.96	1.5975
												2013-03-17 02:24:25	NaN	1120.7	3.314	21.407		2013-03-17 02:33:07	6.9025	1.59
												2013-03-17 02:24:31	NaN	1220.93	3.31681	21.4108		2013-03-17 02:33:15	6.8375	1.58
												2013-03-17 02:24:37	NaN	1359.1	3.31962	21.4146		2013-03-17 02:33:23	6.7725	1.57
												2013-03-17 02:24:43	NaN	1295.6	3.32243	21.4184		2013-03-17 02:33:31	6.705	1.5625
												2013-03-17 02:24:49	NaN	1120.9	3.32524	21.4222		2013-03-17 02:33:39	6.6375	1.5525
												2013-03-17 02:24:55	NaN	1147.76	3.32805	21.426		2013-03-17 02:33:47	6.5675	1.5425
												2013-03-17 02:25:01	NaN	1354.73	3.33084	21.4297		2013-03-17 02:33:55	6.49	1.535
												2013-03-17 02:25:07	NaN	1239.53	3.33358	21.4332		2013-03-17 02:34:03	6.41	1.525
												2013-03-17 02:25:13	NaN	1234.4	3.33632	21.4367		2013-03-17 02:34:11	6.33	1.5175
												2013-03-17 02:25:19	NaN	1234.47	3.33905	21.4402		2013-03-17 02:34:19	6.25	1.5075
												2013-03-17 02:25:25	NaN	1234.5	3.34179	21.4438		2013-03-17 02:34:27	6.1625	1.4975
												2013-03-17 02:25:31	NaN	1234.5	3.34453	21.4473		2013-03-17 02:34:35	6.0725	1.49
												2013-03-17 02:25:37	NaN	1178.1	3.34727	21.4508		2013-03-17 02:34:43	5.9825	1.48
												2013-03-17 02:25:43	NaN	1168.81	3.35001	21.4543		2013-03-17 02:34:51	5.9	1.47
												2013-03-17 02:25:49	NaN	1234.6	3.35274	21.4578		2013-03-17 02:34:59	5.8075	1.46
												2013-03-17 02:25:55	NaN	1234.63	3.35548	21.4613		2013-03-17 02:35:07	5.7125	1.45
												2013-03-17 02:26:01	NaN	1234.7	3.35822	21.4648		2013-03-17 02:35:15	5.615	1.44
												2013-03-17 02:26:07	NaN	1248.78	3.36096	21.4683		2013-03-17 02:35:23	5.5175	1.43
												2013-03-17 02:26:13	NaN	1355.13	3.3637	21.4718		2013-03-17 02:35:31	5.42	1.42
												2013-03-17 02:26:19	NaN	1239.84	3.36643	21.4753		2013-03-17 02:35:39	5.3125	1.41
												2013-03-17 02:26:25	NaN	1134.69	3.36917	21.4788		2013-03-17 02:35:47	5.2025	1.4
												2013-03-17 02:26:31	NaN	1206.14	3.37191	21.4824		2013-03-17 02:35:55	5.0925	1.39
												2013-03-17 02:26:37	NaN	1316.13	3.37465	21.4859		2013-03-17 02:36:03	4.9825	1.3775
												2013-03-17 02:26:55	NaN	943.281	3.38286	21.4964		2013-03-17 02:36:11	4.87	1.3675
												2013-03-17 02:27:01	NaN	901.107	3.3856	21.4999		2013-03-17 02:36:19	4.745	1.3575
												2013-03-17 02:27:07	NaN	1045.98	3.38834	21.5034		2013-03-17 02:36:27	4.625	1.345
												2013-03-17 02:27:13	NaN	1121.6	3.39108	21.5069		2013-03-17 02:36:35	4.5	1.335
												2013-03-17 02:27:19	NaN	1121.6	3.39382	21.5104		2013-03-17 02:36:43	4.375	1.3225
												2013-03-17 02:27:25	NaN	1121.6	3.39655	21.5139		2013-03-17 02:36:51	4.2525	1.3125
												2013-03-17 02:27:31	NaN	1121.6	3.39929	21.5174		2013-03-17 02:36:59	4.12	1.3
												2013-03-17 02:27:37	NaN	1121.69	3.40203	21.521		2013-03-17 02:37:07	3.9875	1.2875
												2013-03-17 02:27:43	NaN	1206.46	3.40477	21.5245		2013-03-17 02:37:15	3.855	1.275
												2013-03-17 02:27:49	NaN	1235.17	3.40751	21.528		2013-03-17 02:37:23	3.7275	1.265
												2013-03-17 02:27:55	NaN	1235.2	3.41024	21.5315		2013-03-17 02:37:31	3.595	1.2525
												2013-03-17 02:28:01	NaN	1235.2	3.41298	21.535		2013-03-17 02:37:39	3.46	1.2375
												2013-03-17 02:28:07	NaN	1235.2	3.41572	21.5385		2013-03-17 02:37:47	3.3275	1.225
												2013-03-17 02:28:13	NaN	1278.11	3.41846	21.542		2013-03-17 02:37:55	3.1975	1.215
												2013-03-17 02:28:19	NaN	1360.13	3.4212	21.5455		2013-03-17 02:38:03	3.075	1.2025
												2013-03-17 02:28:25	NaN	1277.66	3.42393	21.549		2013-03-17 02:38:11	2.9425	1.1875
												2013-03-17 02:28:31	NaN	915.549	3.42667	21.5525		2013-03-17 02:38:19	2.815	1.175
												2013-03-17 02:28:37	NaN	840.101	3.42941	21.556		2013-03-17 02:38:27	2.685	1.1625
												2013-03-17 02:28:43	NaN	840.138	3.43215	21.5596		2013-03-17 02:38:35	2.565	1.1475
												2013-03-17 02:28:49	NaN	710.062	3.43489	21.5631		2013-03-17 02:38:43	2.445	1.135
												2013-03-17 02:28:55	NaN	601.658	3.43762	21.5666		2013-03-17 02:38:51	2.325	1.1225
												2013-03-17 02:29:01	NaN	650.242	3.44036	21.5701		2013-03-17 02:38:59	2.205	1.105
												2013-03-17 02:29:07	NaN	733.047	3.4431	21.5736		2013-03-17 02:39:07	2.085	1.0925
												2013-03-17 02:29:13	NaN	667.479	3.44584	21.5771		2013-03-17 02:39:15	1.975	1.0775
												2013-03-17 02:29:19	NaN	548.878	3.44858	21.5806		2013-03-17 02:39:23	1.865	1.065
												2013-03-17 02:29:25	NaN	536.47	3.45131	21.5841		2013-03-17 02:39:31	1.755	1.05
												2013-03-17 02:29:31	NaN	557.031	3.45405	21.5876		2013-03-17 02:39:39	1.6475	1.035
												2013-03-17 02:29:37	NaN	564.837	3.45679	21.5911		2013-03-17 02:39:47	1.54	1.0225
												2013-03-17 02:29:43	NaN	771.779	3.45953	21.5946		2013-03-17 02:39:55	1.44	1.005
												2013-03-17 02:29:49	NaN	837.623	3.46227	21.5982		2013-03-17 02:40:03	1.345	0.9925
												2013-03-17 02:29:55	NaN	766.296	3.465	21.6017		2013-03-17 02:40:11	1.255	0.9775
												2013-03-17 02:30:01	NaN	831.314	3.46769	21.6051		2013-03-17 02:40:19	1.16	0.9625
												2013-03-17 02:30:07	NaN	840.462	3.47026	21.6084		2013-03-17 02:40:27	1.065	0.9475
												2013-03-17 02:30:13	NaN	840.49	3.47283	21.6116		2013-03-17 02:40:35	0.9775	0.9325
												2013-03-17 02:30:19	NaN	655.638	3.47541	21.6149		2013-03-17 02:40:43	0.89	0.9175
												2013-03-17 02:30:25	NaN	678.698	3.47798	21.6181		2013-03-17 02:40:51	0.81	0.9025
												2013-03-17 02:30:31	NaN	840.533	3.48055	21.6214		2013-03-17 02:40:59	0.73	0.885
												2013-03-17 02:30:37	NaN	840.564	3.48313	21.6246		2013-03-17 02:41:07	0.65	0.8725
												2013-03-17 02:30:43	NaN	730.448	3.4857	21.6279		2013-03-17 02:41:15	0.5725	0.855
												2013-03-17 02:31:37	NaN	499.128	3.50886	21.6572		2013-03-17 02:41:23	0.5	0.84
												2013-03-17 02:31:43	NaN	622.705	3.51143	21.6605		2013-03-17 02:41:31	0.425	0.825
												2013-03-17 02:31:49	NaN	693.297	3.514	21.6638		2013-03-17 02:41:39	0.355	0.81
												2013-03-17 02:31:55	NaN	755.306	3.51657	21.667		2013-03-17 02:41:47	0.2875	0.795
												2013-03-17 02:32:01	NaN	925.91	3.51915	21.6703		2013-03-17 02:41:55	0.22	0.7775
												2013-03-17 02:32:07	NaN	936.467	3.52172	21.6735		2013-03-17 02:42:03	0.16	0.7625
												2013-03-17 02:32:13	NaN	1019.6	3.52429	21.6768		2013-03-17 02:42:11	0.0975	0.745
												2013-03-17 02:32:19	NaN	1019.6	3.52687	21.68		2013-03-17 02:42:19	0.04	0.7325
												2013-03-17 02:32:25	NaN	1110.52	3.52944	21.6833		2013-03-17 02:42:27	17.98	0.715
												2013-03-17 02:32:31	NaN	1122.7	3.53201	21.6866		2013-03-17 02:42:35	23.925	0.7
												2013-03-17 02:32:37	NaN	1122.7	3.53459	21.6898		2013-03-17 02:42:43	23.87	0.685
												2013-03-17 02:32:43	NaN	1122.7	3.53716	21.6931		2013-03-17 02:42:51	23.82	0.6675
												2013-03-17 02:32:49	NaN	1071.48	3.53973	21.6963		2013-03-17 02:42:59	23.7675	0.6525
												2013-03-17 02:32:55	NaN	1063.04	3.5423	21.6996		2013-03-17 02:43:07	23.7175	0.6375
												2013-03-17 02:33:01	NaN	1087.43	3.54488	21.7029		2013-03-17 02:43:15	23.6725	0.6225
												2013-03-17 02:33:07	NaN	972.169	3.54745	21.7061		2013-03-17 02:43:23	23.625	0.605
												2013-03-17 02:33:13	NaN	841.07	3.55002	21.7094		2013-03-17 02:43:31	23.58	0.59
												2013-03-17 02:33:19	NaN	850.656	3.5526	21.7126		2013-03-17 02:43:39	23.535	0.575
												2013-03-17 02:33:25	NaN	920.371	3.55517	21.7159		2013-03-17 02:43:47	23.495	0.56
												2013-03-17 02:33:31	NaN	770.509	3.55774	21.7192		2013-03-17 02:43:55	23.4475	0.545
												2013-03-17 02:33:37	NaN	832.006	3.56032	21.7224		2013-03-17 02:44:03	23.405	0.5275
												2013-03-17 02:33:43	NaN	904.749	3.56289	21.7257		2013-03-17 02:44:11	23.365	0.515
												2013-03-17 02:33:49	NaN	926.25	3.56546	21.7289		2013-03-17 02:44:19	23.325	0.4975
												2013-03-17 02:33:55	NaN	1039.25	3.56803	21.7322		2013-03-17 02:44:27	23.2925	0.4825
												2013-03-17 02:34:01	NaN	1071.72	3.57061	21.7354		2013-03-17 02:44:35	23.255	0.4675
												2013-03-17 02:34:07	NaN	980.544	3.57318	21.7387		2013-03-17 02:44:43	23.215	0.4525
												2013-03-17 02:34:13	NaN	870.53	3.57575	21.742		2013-03-17 02:44:51	23.1825	0.4375
												2013-03-17 02:34:19	NaN	763.965	3.57833	21.7452		2013-03-17 02:44:59	23.145	0.4225
												2013-03-17 02:34:25	NaN	794.781	3.5809	21.7485		2013-03-17 02:45:07	23.1125	0.4075
												2013-03-17 02:34:31	NaN	926.351	3.58347	21.7517		2013-03-17 02:45:15	23.08	0.395
												2013-03-17 02:34:37	NaN	926.361	3.58604	21.755		2013-03-17 02:45:23	23.0475	0.3775
												2013-03-17 02:34:43	NaN	926.389	3.58862	21.7583		2013-03-17 02:45:31	23.015	0.365
												2013-03-17 02:34:49	NaN	926.408	3.59119	21.7615		2013-03-17 02:45:39	22.985	0.35
												2013-03-17 02:34:55	NaN	805.051	3.59376	21.7648		2013-03-17 02:45:47	22.955	0.335
												2013-03-17 02:35:01	NaN	764.077	3.59631	21.768		2013-03-17 02:45:55	22.925	0.3225
												2013-03-17 02:35:07	NaN	764.08	3.5988	21.771		2013-03-17 02:46:03	22.895	0.3075
												2013-03-17 02:35:13	NaN	891.415	3.60129	21.7741		2013-03-17 02:46:11	22.8675	0.295
												2013-03-17 02:35:19	NaN	1020.1	3.60377	21.7771		2013-03-17 02:46:19	22.84	0.2775
												2013-03-17 02:35:25	NaN	1055.52	3.60626	21.7801		2013-03-17 02:46:27	22.8125	0.265
												2013-03-17 02:35:31	NaN	1070.77	3.60875	21.7832		2013-03-17 02:46:35	22.7875	0.2525
												2013-03-17 02:35:37	NaN	963.83	3.61124	21.7862		2013-03-17 02:46:43	22.76	0.2375
												2013-03-17 02:35:43	NaN	1123.21	3.61373	21.7893		2013-03-17 02:46:51	22.7325	0.225
												2013-03-17 02:35:49	NaN	1123.3	3.61621	21.7923		2013-03-17 02:46:59	22.71	0.2125
												2013-03-17 02:35:55	NaN	1123.3	3.6187	21.7954		2013-03-17 02:47:07	22.685	0.195
												2013-03-17 02:36:01	NaN	1123.3	3.62119	21.7984		2013-03-17 02:47:15	22.66	0.1825
												2013-03-17 02:36:07	NaN	1208.14	3.62368	21.8015		2013-03-17 02:47:23	22.6375	0.1675
												2013-03-17 02:36:25	NaN	926.65	3.63114	21.8106		2013-03-17 02:47:31	22.6125	0.155
												2013-03-17 02:36:31	NaN	858.408	3.63363	21.8136		2013-03-17 02:47:39	22.59	0.1425
												2013-03-17 02:36:37	NaN	764.317	3.63612	21.8167		2013-03-17 02:47:47	22.57	0.1275
												2013-03-17 02:36:43	NaN	764.335	3.63861	21.8197		2013-03-17 02:47:55	22.545	0.115
												2013-03-17 02:36:49	NaN	764.35	3.64109	21.8228		2013-03-17 02:48:03	22.525	0.1025
												2013-03-17 02:36:55	NaN	764.352	3.64358	21.8258		2013-03-17 02:48:11	22.505	0.0875
												2013-03-17 02:37:01	NaN	767.136	3.64607	21.8288		2013-03-17 02:48:19	22.485	0.075
												2013-03-17 02:37:07	NaN	838.489	3.64856	21.8319		2013-03-17 02:48:27	22.465	0.0625
												2013-03-17 02:37:13	NaN	999.296	3.65105	21.8349		2013-03-17 02:48:35	22.445	0.0475
												2013-03-17 02:37:19	NaN	950.427	3.65353	21.838		2013-03-17 02:48:43	22.425	0.035
												2013-03-17 02:37:25	NaN	987.744	3.65602	21.841		2013-03-17 02:48:51	22.405	0.025
												2013-03-17 02:37:31	NaN	1020.4	3.65851	21.8441		2013-03-17 02:48:59	22.385	0.0125
												2013-03-17 02:37:37	NaN	771.467	3.661	21.8471		2013-03-17 02:49:07	22.37	17.9975
												2013-03-17 02:37:43	NaN	690.927	3.66349	21.8502		2013-03-17 02:49:15	22.35	23.985
												2013-03-17 02:37:49	NaN	871.085	3.66597	21.8532		2013-03-17 02:49:23	22.335	23.9725
												2013-03-17 02:37:55	NaN	745.79	3.66846	21.8562		2013-03-17 02:49:31	22.315	23.9575
												2013-03-17 02:38:01	NaN	707.614	3.67095	21.8593		2013-03-17 02:49:39	22.2975	23.945
												2013-03-17 02:38:07	NaN	756.61	3.67344	21.8623		2013-03-17 02:49:47	22.2825	23.9325
												2013-03-17 02:38:13	NaN	694.311	3.67593	21.8654		2013-03-17 02:49:55	22.265	23.9225
												2013-03-17 02:38:19	NaN	694.329	3.67841	21.8684		2013-03-17 02:50:03	22.2475	23.9075
												2013-03-17 02:38:25	NaN	824.435	3.6809	21.8715		2013-03-17 02:50:11	22.2325	23.895
												2013-03-17 02:38:31	NaN	841.875	3.68339	21.8745		2013-03-17 02:50:19	22.2175	23.8825
												2013-03-17 02:38:37	NaN	841.887	3.68588	21.8776		2013-03-17 02:50:27	22.2025	23.8675
												2013-03-17 02:38:43	NaN	720.558	3.68837	21.8806		2013-03-17 02:50:35	22.185	23.855
												2013-03-17 02:38:49	NaN	697.234	3.69086	21.8836		2013-03-17 02:50:43	22.1725	23.8425
												2013-03-17 02:38:55	NaN	764.628	3.69334	21.8867		2013-03-17 02:50:51	22.1575	23.83
												2013-03-17 02:39:01	NaN	791.186	3.69583	21.8897		2013-03-17 02:50:59	22.1425	23.8175
												2013-03-17 02:39:07	NaN	821.346	3.69832	21.8928		2013-03-17 02:51:07	22.1275	23.805
												2013-03-17 02:39:13	NaN	764.66	3.70081	21.8958		2013-03-17 02:51:15	22.115	23.7925
												2013-03-17 02:39:19	NaN	743.037	3.7033	21.8989		2013-03-17 02:51:23	22.1025	23.7775
												2013-03-17 02:39:25	NaN	574.799	3.70578	21.9019		2013-03-17 02:51:31	22.0875	23.765
												2013-03-17 02:39:31	NaN	628.309	3.70827	21.905		2013-03-17 02:51:39	22.075	23.7525
												2013-03-17 02:39:37	NaN	579.586	3.71076	21.908		2013-03-17 02:51:47	22.0625	23.7375
												2013-03-17 02:39:43	NaN	497.626	3.71325	21.911		2013-03-17 02:51:55	22.0475	23.725
												2013-03-17 02:39:49	NaN	537.722	3.71574	21.9141		2013-03-17 02:52:03	22.035	23.7125
												2013-03-17 02:39:55	NaN	515.062	3.71822	21.9171		2013-03-17 02:52:11	22.025	23.7
												2013-03-17 02:40:01	NaN	431.032	3.72067	21.9201		2013-03-17 02:52:19	22.0125	23.6875
												2013-03-17 02:40:07	NaN	424.231	3.72303	21.923		2013-03-17 02:52:27	21.9975	23.675
												2013-03-17 02:40:13	NaN	472.317	3.7254	21.9258		2013-03-17 02:52:35	21.9875	23.6625
												2013-03-17 02:40:19	NaN	499.129	3.72776	21.9287		2013-03-17 02:52:43	21.975	23.6475
												2013-03-17 02:40:25	NaN	583.842	3.73012	21.9315		2013-03-17 02:52:51	21.965	23.635
												2013-03-17 02:40:31	NaN	630.802	3.73249	21.9344		2013-03-17 02:52:59	21.9525	23.6225
												2013-03-17 02:40:37	NaN	630.82	3.73485	21.9373		2013-03-17 02:53:07	21.9425	23.6075
												2013-03-17 02:40:43	NaN	630.83	3.73722	21.9401		2013-03-17 02:53:15	21.93	23.595
												2013-03-17 02:40:49	NaN	533.283	3.73958	21.943		2013-03-17 02:53:23	21.9175	23.5825
												2013-03-17 02:40:55	NaN	602.932	3.74194	21.9458		2013-03-17 02:53:31	21.9075	23.565
												2013-03-17 02:41:01	NaN	718.142	3.74431	21.9487		2013-03-17 02:53:39	21.8975	23.5525
												2013-03-17 02:41:07	NaN	806.106	3.74667	21.9516		2013-03-17 02:53:47	21.8875	23.5375
												2013-03-17 02:41:13	NaN	706.838	3.74903	21.9544		2013-03-17 02:53:55	21.8775	23.5225
												2013-03-17 02:41:19	NaN	580.187	3.7514	21.9573		2013-03-17 02:54:03	21.8675	23.5075
												2013-03-17 02:41:25	NaN	694.705	3.75376	21.9601		2013-03-17 02:54:11	21.8575	23.4925
												2013-03-17 02:41:31	NaN	671.631	3.75612	21.963		2013-03-17 02:54:19	21.8475	23.4775
												2013-03-17 02:41:37	NaN	594.621	3.75849	21.9659		2013-03-17 02:54:27	21.8375	23.4625
												2013-03-17 02:41:43	NaN	764.96	3.76085	21.9687		2013-03-17 02:54:35	21.8275	23.445
												2013-03-17 02:41:49	NaN	764.96	3.76321	21.9716		2013-03-17 02:54:43	21.8175	23.43
												2013-03-17 02:41:55	NaN	764.978	3.76558	21.9744		2013-03-17 02:54:51	21.8075	23.4125
												2013-03-17 02:42:01	NaN	621.493	3.76794	21.9773		2013-03-17 02:54:59	21.8	23.395
												2013-03-17 02:42:07	NaN	573.037	3.7703	21.9801		2013-03-17 02:55:07	21.79	23.38
												2013-03-17 02:42:13	NaN	542.806	3.77267	21.983		2013-03-17 02:55:15	21.78	23.3625
												2013-03-17 02:42:19	NaN	575.399	3.77503	21.9859		2013-03-17 02:55:23	21.7725	23.345
												2013-03-17 02:42:25	NaN	631.008	3.77739	21.9887		2013-03-17 02:55:31	21.7625	23.325
												2013-03-17 02:42:31	NaN	631.027	3.77976	21.9916		2013-03-17 02:55:39	21.755	23.31
												2013-03-17 02:42:37	NaN	631.04	3.78212	21.9944		2013-03-17 02:55:47	21.745	23.29
												2013-03-17 02:42:43	NaN	631.044	3.78448	21.9973		2013-03-17 02:55:55	21.7375	23.2725
												2013-03-17 02:42:49	NaN	631.061	3.78685	22.0002		2013-03-17 02:56:03	21.73	23.255
												2013-03-17 02:42:55	NaN	633.352	3.78921	22.003		2013-03-17 02:56:11	21.72	23.235
												2013-03-17 02:43:01	NaN	692.244	3.79157	22.0059		2013-03-17 02:56:19	21.7125	23.215
												2013-03-17 02:43:07	NaN	694.879	3.79394	22.0087		2013-03-17 02:56:27	21.7025	23.195
												2013-03-17 02:43:13	NaN	747.376	3.7963	22.0116		2013-03-17 02:56:35	21.695	23.175
												2013-03-17 02:43:19	NaN	605.835	3.79866	22.0145		2013-03-17 02:56:43	21.6875	23.15
												2013-03-17 02:43:25	NaN	660.976	3.80103	22.0173		2013-03-17 02:56:51	21.68	23.13
												2013-03-17 02:43:31	NaN	765.14	3.80339	22.0202		2013-03-17 02:56:59	21.67	23.1075
												2013-03-17 02:43:37	NaN	684.452	3.80575	22.023		2013-03-17 02:57:07	21.665	23.085
												2013-03-17 02:43:43	NaN	510.19	3.80812	22.0259		2013-03-17 02:57:15	21.6575	23.06
												2013-03-17 02:43:49	NaN	389.753	3.81048	22.0287		2013-03-17 02:57:23	21.65	23.0375
												2013-03-17 02:43:55	NaN	405.49	3.81284	22.0316		2013-03-17 02:57:31	21.64	23.0125
												2013-03-17 02:44:01	NaN	463.386	3.81521	22.0345		2013-03-17 02:57:39	21.6325	22.99
												2013-03-17 02:44:07	NaN	392.754	3.81757	22.0373		2013-03-17 02:57:47	21.6275	22.9625
												2013-03-17 02:44:13	NaN	469.323	3.81993	22.0402		2013-03-17 02:57:55	21.62	22.9375
												2013-03-17 02:44:19	NaN	434.413	3.8223	22.043		2013-03-17 02:58:03	21.61	22.91
												2013-03-17 02:44:25	NaN	627.903	3.82466	22.0459		2013-03-17 02:58:11	21.605	22.88
												2013-03-17 02:44:31	NaN	695.023	3.82702	22.0488		2013-03-17 02:58:19	21.5975	22.8525
												2013-03-17 02:44:37	NaN	695.036	3.82939	22.0516		2013-03-17 02:58:27	21.59	22.8225
												2013-03-17 02:44:43	NaN	695.04	3.83175	22.0545		2013-03-17 02:58:35	21.5825	22.7925
												2013-03-17 02:44:49	NaN	668.223	3.83411	22.0573		2013-03-17 02:58:43	21.5775	22.7625
												2013-03-17 02:44:55	NaN	703.851	3.83648	22.0602		2013-03-17 02:58:51	21.57	22.73
												2013-03-17 02:45:01	NaN	821.967	3.83882	22.063		2013-03-17 02:58:59	21.5625	22.695
												2013-03-17 02:45:07	NaN	765.3	3.84114	22.0657		2013-03-17 02:59:07	21.5575	22.665
												2013-03-17 02:45:13	NaN	774.019	3.84345	22.0684		2013-03-17 02:59:15	21.55	22.6275
												2013-03-17 02:45:19	NaN	837.32	3.84576	22.0711		2013-03-17 02:59:23	21.54	22.595
												2013-03-17 02:45:25	NaN	701.149	3.84807	22.0738		2013-03-17 02:59:31	21.535	22.555
												2013-03-17 02:45:31	NaN	825.212	3.85039	22.0765		2013-03-17 02:59:39	21.53	22.515
												2013-03-17 02:45:37	NaN	684.665	3.8527	22.0792		2013-03-17 02:59:47	21.52	22.475
												2013-03-17 02:45:43	NaN	631.337	3.85501	22.0819		2013-03-17 02:59:55	21.5175	22.435
												2013-03-17 02:45:49	NaN	631.346	3.85732	22.0846		2013-03-17 03:00:03	21.51	22.395
												2013-03-17 02:45:55	NaN	602.522	3.85963	22.0873		2013-03-17 03:00:11	21.5025	22.355
												2013-03-17 02:46:01	NaN	624.588	3.86195	22.09		2013-03-17 03:00:19	21.4975	22.315
												2013-03-17 02:46:07	NaN	695.163	3.86426	22.0927		2013-03-17 03:00:27	21.49	22.265
												2013-03-17 02:46:13	NaN	713.891	3.86657	22.0954		2013-03-17 03:00:35	21.4825	22.22
												2013-03-17 02:46:19	NaN	765.394	3.86888	22.0981		2013-03-17 03:00:43	21.48	22.1725
												2013-03-17 02:46:25	NaN	732.435	3.8712	22.1008		2013-03-17 03:00:51	21.47	22.12
												2013-03-17 02:46:31	NaN	472.95	3.87351	22.1035		2013-03-17 03:00:59	21.465	22.07
												2013-03-17 02:46:37	NaN	472.95	3.87582	22.1062		2013-03-17 03:01:07	21.4575	22.0175
												2013-03-17 02:46:43	NaN	561.597	3.87813	22.1089		2013-03-17 03:01:15	21.45	21.9625
												2013-03-17 02:46:49	NaN	616.787	3.88045	22.1115		2013-03-17 03:01:23	21.4425	21.9075
												2013-03-17 02:46:55	NaN	672.973	3.88276	22.1142		2013-03-17 03:01:31	21.44	21.85
												2013-03-17 02:47:01	NaN	779.952	3.88507	22.1169		2013-03-17 03:01:39	21.43	21.79
												2013-03-17 02:47:07	NaN	842.76	3.88738	22.1196		2013-03-17 03:01:47	21.425	21.73
												2013-03-17 02:47:13	NaN	842.764	3.88969	22.1223		2013-03-17 03:01:55	21.42	21.665
												2013-03-17 02:47:19	NaN	842.77	3.89201	22.125		2013-03-17 03:02:03	21.41	21.6025
												2013-03-17 02:47:25	NaN	822.172	3.89432	22.1277		2013-03-17 03:02:11	21.405	21.535
												2013-03-17 02:47:31	NaN	796.293	3.89663	22.1304		2013-03-17 03:02:19	21.4	21.4675
												2013-03-17 02:47:37	NaN	918.282	3.89894	22.1331		2013-03-17 03:02:27	21.39	21.3975
												2013-03-17 02:47:43	NaN	845.855	3.90126	22.1358		2013-03-17 03:02:35	21.385	21.325
												2013-03-17 02:47:49	NaN	924.381	3.90357	22.1385		2013-03-17 03:02:43	21.38	21.25
												2013-03-17 02:47:55	NaN	927.889	3.90588	22.1412		2013-03-17 03:02:51	21.37	21.17
												2013-03-17 02:48:01	NaN	806.531	3.90819	22.1439		2013-03-17 03:02:59	21.3675	21.09
												2013-03-17 02:48:07	NaN	871.27	3.91051	22.1466		2013-03-17 03:03:07	21.36	21.01
												2013-03-17 02:48:13	NaN	927.916	3.91282	22.1493		2013-03-17 03:03:15	21.3525	20.925
												2013-03-17 02:48:19	NaN	927.92	3.91513	22.152		2013-03-17 03:03:23	21.35	20.84
												2013-03-17 02:48:25	NaN	927.924	3.91744	22.1547		2013-03-17 03:03:31	21.34	20.755
												2013-03-17 02:48:31	NaN	872.169	3.91975	22.1574		2013-03-17 03:03:39	21.335	20.665
												2013-03-17 02:48:37	NaN	786.183	3.92207	22.1601		2013-03-17 03:03:47	21.33	20.575
												2013-03-17 02:48:43	NaN	814.913	3.92438	22.1628		2013-03-17 03:03:55	21.32	20.475
												2013-03-17 02:48:49	NaN	681.662	3.92669	22.1655		2013-03-17 03:04:03	21.32	20.3775
												2013-03-17 02:48:55	NaN	568.492	3.929	22.1682		2013-03-17 03:04:11	21.31	20.2775
												2013-03-17 02:49:01	NaN	435.607	3.93132	22.1709		2013-03-17 03:04:19	21.3075	20.18
												2013-03-17 02:49:07	NaN	607.764	3.93363	22.1736		2013-03-17 03:04:27	21.3	20.08
												2013-03-17 02:49:13	NaN	731.788	3.93594	22.1763		2013-03-17 03:04:35	21.2925	19.9775
												2013-03-17 02:49:19	NaN	640.639	3.93825	22.179		2013-03-17 03:04:43	21.29	19.87
												2013-03-17 02:49:25	NaN	573.676	3.94056	22.1817		2013-03-17 03:04:51	21.28	19.76
												2013-03-17 02:49:31	NaN	482.455	3.94288	22.1844		2013-03-17 03:04:59	21.2775	19.65
												2013-03-17 02:49:37	NaN	406.834	3.94519	22.1871		2013-03-17 03:05:07	21.27	19.5425
												2013-03-17 02:49:55	NaN	457.035	3.95213	22.1952		2013-03-17 03:05:15	21.265	19.4325
												2013-03-17 02:50:01	NaN	562.399	3.95439	22.1978		2013-03-17 03:05:23	21.26	19.325
												2013-03-17 02:50:07	NaN	474.939	3.95657	22.2004		2013-03-17 03:05:31	21.25	19.2125
												2013-03-17 02:50:13	NaN	519.099	3.95875	22.2029		2013-03-17 03:05:39	21.2475	19.095
												2013-03-17 02:50:19	NaN	521.079	3.96093	22.2055		2013-03-17 03:05:47	21.24	18.985
												2013-03-17 02:50:25	NaN	521.087	3.9631	22.208		2013-03-17 03:05:55	21.235	18.8775
												2013-03-17 02:50:31	NaN	521.097	3.96528	22.2106		2013-03-17 03:06:03	21.23	18.765
												2013-03-17 02:50:37	NaN	521.106	3.96746	22.2131		2013-03-17 03:06:11	21.2225	18.655
												2013-03-17 02:50:43	NaN	547.295	3.96964	22.2157		2013-03-17 03:06:19	21.22	18.5425
												2013-03-17 02:50:49	NaN	624.953	3.97181	22.2183		2013-03-17 03:06:27	21.21	18.43
												2013-03-17 02:50:55	NaN	673.605	3.97399	22.2208		2013-03-17 03:06:35	21.205	18.3225
												2013-03-17 02:51:01	NaN	631.735	3.97617	22.2234		2013-03-17 03:06:43	21.2	18.2175
												2013-03-17 02:51:07	NaN	610.769	3.97835	22.2259		2013-03-17 03:06:51	21.1925	18.11
												2013-03-17 02:51:13	NaN	527.089	3.98052	22.2285		2013-03-17 03:06:59	21.19	18.0025
												2013-03-17 02:51:19	NaN	571.922	3.9827	22.231		2013-03-17 03:07:07	21.18	17.8975
												2013-03-17 02:51:25	NaN	523.313	3.98488	22.2336		2013-03-17 03:07:15	21.175	17.8
												2013-03-17 02:51:31	NaN	521.159	3.98705	22.2361		2013-03-17 03:07:23	21.17	17.7
												2013-03-17 02:51:37	NaN	485.404	3.98923	22.2387		2013-03-17 03:07:31	21.1625	17.6
												2013-03-17 02:51:43	NaN	445.034	3.99141	22.2413		2013-03-17 03:07:39	21.16	17.5
												2013-03-17 02:51:49	NaN	482.319	3.99359	22.2438		2013-03-17 03:07:47	21.15	17.4025
												2013-03-17 02:51:55	NaN	521.19	3.99576	22.2464		2013-03-17 03:07:55	21.1475	17.3075
												2013-03-17 02:52:01	NaN	521.19	3.99794	22.2489		2013-03-17 03:08:03	21.14	17.2175
												2013-03-17 02:52:07	NaN	489.83	4.00012	22.2515		2013-03-17 03:08:11	21.1325	17.1275
												2013-03-17 02:52:13	NaN	468.282	4.0023	22.254		2013-03-17 03:08:19	21.13	17.035
												2013-03-17 02:52:19	NaN	573.872	4.00447	22.2566		2013-03-17 03:08:27	21.12	16.95
												2013-03-17 02:52:25	NaN	573.881	4.00665	22.2591		2013-03-17 03:08:35	21.1175	16.87
												2013-03-17 02:52:31	NaN	575.965	4.00883	22.2617		2013-03-17 03:08:43	21.11	16.79
												2013-03-17 02:52:37	NaN	629.458	4.01101	22.2643		2013-03-17 03:08:51	21.105	16.71
												2013-03-17 02:52:43	NaN	631.849	4.01318	22.2668		2013-03-17 03:08:59	21.1	16.63
												2013-03-17 02:52:49	NaN	732.034	4.01536	22.2694		2013-03-17 03:09:07	21.09	16.55
												2013-03-17 02:52:55	NaN	765.877	4.01754	22.2719		2013-03-17 03:09:15	21.0875	16.4775
												2013-03-17 02:53:01	NaN	765.886	4.01972	22.2745		2013-03-17 03:09:23	21.08	16.405
												2013-03-17 02:53:07	NaN	699.236	4.02189	22.277		2013-03-17 03:09:31	21.0725	16.335
												2013-03-17 02:53:13	NaN	631.878	4.02407	22.2796		2013-03-17 03:09:39	21.07	16.2625
												2013-03-17 02:53:19	NaN	631.89	4.02625	22.2822		2013-03-17 03:09:47	21.06	16.195
												2013-03-17 02:53:25	NaN	648.897	4.02842	22.2847		2013-03-17 03:09:55	21.055	16.135
												2013-03-17 02:53:31	NaN	695.692	4.0306	22.2873		2013-03-17 03:10:03	21.05	16.07
												2013-03-17 02:53:37	NaN	681.979	4.03278	22.2898		2013-03-17 03:10:11	21.0425	16.0075
												2013-03-17 02:53:43	NaN	572.076	4.03496	22.2924		2013-03-17 03:10:19	21.0375	15.945
												2013-03-17 02:53:49	NaN	523.476	4.03713	22.2949		2013-03-17 03:10:27	21.03	15.8875
												2013-03-17 02:53:55	NaN	567.753	4.03931	22.2975		2013-03-17 03:10:35	21.0225	15.83
												2013-03-17 02:54:01	NaN	573.97	4.04149	22.3		2013-03-17 03:10:43	21.0175	15.77
												2013-03-17 02:54:07	NaN	573.983	4.04367	22.3026		2013-03-17 03:10:51	21.01	15.715
												2013-03-17 02:54:13	NaN	543.757	4.04584	22.3052		2013-03-17 03:10:59	21.005	15.66
												2013-03-17 02:54:19	NaN	576.348	4.04802	22.3077		2013-03-17 03:11:07	21	15.6075
												2013-03-17 02:54:25	NaN	585.451	4.0502	22.3103		2013-03-17 03:11:15	20.99	15.5575
												2013-03-17 02:54:31	NaN	539.43	4.05238	22.3128		2013-03-17 03:11:23	20.985	15.5075
												2013-03-17 02:54:37	NaN	559.977	4.05455	22.3154		2013-03-17 03:11:31	20.98	15.4575
												2013-03-17 02:54:43	NaN	504.049	4.05673	22.3179		2013-03-17 03:11:39	20.97	15.4075
												2013-03-17 02:54:49	NaN	434.958	4.05891	22.3205		2013-03-17 03:11:47	20.965	15.365
												2013-03-17 02:54:55	NaN	473.53	4.06108	22.323		2013-03-17 03:11:55	20.96	15.3225
												2013-03-17 02:55:01	NaN	473.53	4.06328	22.3256		2013-03-17 03:12:03	20.95	15.275
												2013-03-17 02:55:07	NaN	473.539	4.06551	22.328		2013-03-17 03:12:11	20.9425	15.235
												2013-03-17 02:55:13	NaN	384.732	4.06774	22.3304		2013-03-17 03:12:19	20.9375	15.195
												2013-03-17 02:55:19	NaN	403.799	4.06997	22.3328		2013-03-17 03:12:27	20.93	15.155
												2013-03-17 02:55:25	NaN	407.421	4.07221	22.3353		2013-03-17 03:12:35	20.9225	15.115
												2013-03-17 02:55:31	NaN	390.61	4.07444	22.3377		2013-03-17 03:12:43	20.9175	15.075
												2013-03-17 02:55:37	NaN	390.614	4.07667	22.3401		2013-03-17 03:12:51	20.91	15.035
												2013-03-17 02:55:43	NaN	378.305	4.0789	22.3426		2013-03-17 03:12:59	20.9	15.005
												2013-03-17 02:55:49	NaN	354.76	4.08113	22.345		2013-03-17 03:13:07	20.895	14.965
												2013-03-17 02:55:55	NaN	361.562	4.08336	22.3474		2013-03-17 03:13:15	20.8875	14.935
												2013-03-17 02:56:01	NaN	379.592	4.08559	22.3499		2013-03-17 03:13:23	20.88	14.8975
												2013-03-17 02:56:07	NaN	291.609	4.08782	22.3523		2013-03-17 03:13:31	20.87	14.865
												2013-03-17 02:56:13	NaN	266.778	4.09006	22.3547		2013-03-17 03:13:39	20.8625	14.835
												2013-03-17 02:56:31	NaN	241.24	4.09675	22.362		2013-03-17 03:13:47	20.8575	14.8025
												2013-03-17 02:56:37	NaN	241.246	4.09898	22.3644		2013-03-17 03:13:55	20.85	14.7725
												2013-03-17 02:56:43	NaN	230.208	4.10121	22.3669		2013-03-17 03:14:03	20.84	14.7425
												2013-03-17 02:56:49	NaN	210.569	4.10344	22.3693		2013-03-17 03:14:11	20.8325	14.7125
												2013-03-17 02:56:55	NaN	241.253	4.10567	22.3717		2013-03-17 03:14:19	20.8225	14.6825
												2013-03-17 02:57:01	NaN	294.718	4.10791	22.3742		2013-03-17 03:14:27	20.815	14.6575
												2013-03-17 02:57:07	NaN	219.07	4.11014	22.3766		2013-03-17 03:14:35	20.8075	14.6275
												2013-03-17 02:57:13	NaN	227.365	4.11237	22.379		2013-03-17 03:14:43	20.8	14.6
												2013-03-17 02:57:19	NaN	294.86	4.1146	22.3815		2013-03-17 03:14:51	20.79	14.5725
												2013-03-17 02:57:25	NaN	352.285	4.11683	22.3839		2013-03-17 03:14:59	20.7825	14.55
												2013-03-17 02:57:31	NaN	386.477	4.11906	22.3863		2013-03-17 03:15:07	20.775	14.5225
												2013-03-17 02:57:37	NaN	279.017	4.12129	22.3888		2013-03-17 03:15:15	20.7675	14.4975
												2013-03-17 02:57:43	NaN	241.307	4.12353	22.3912		2013-03-17 03:15:23	20.7575	14.4725
												2013-03-17 02:57:49	NaN	255.352	4.12576	22.3936		2013-03-17 03:15:31	20.75	14.45
												2013-03-17 02:57:55	NaN	253.604	4.12799	22.396		2013-03-17 03:15:39	20.74	14.425
												2013-03-17 02:58:01	NaN	241.32	4.13022	22.3985		2013-03-17 03:15:47	20.7325	14.405
												2013-03-17 02:58:07	NaN	249.719	4.13245	22.4009		2013-03-17 03:15:55	20.7225	14.38
												2013-03-17 02:58:13	NaN	265.773	4.13468	22.4033		2013-03-17 03:16:03	20.715	14.36
												2013-03-17 02:58:19	NaN	246.472	4.13691	22.4058		2013-03-17 03:16:11	20.705	14.335
												2013-03-17 02:58:25	NaN	163.98	4.13914	22.4082		2013-03-17 03:16:19	20.695	14.315
												2013-03-17 02:58:31	NaN	165.233	4.14138	22.4106		2013-03-17 03:16:27	20.685	14.295
												2013-03-17 02:58:37	NaN	197.522	4.14361	22.4131		2013-03-17 03:16:35	20.675	14.275
												2013-03-17 02:58:43	NaN	236.347	4.14584	22.4155		2013-03-17 03:16:43	20.665	14.255
												2013-03-17 02:58:49	NaN	259.627	4.14807	22.4179		2013-03-17 03:16:51	20.655	14.235
												2013-03-17 02:58:55	NaN	249.891	4.1503	22.4204		2013-03-17 03:16:59	20.645	14.215
												2013-03-17 02:59:01	NaN	255.405	4.15253	22.4228		2013-03-17 03:17:07	20.635	14.195
												2013-03-17 02:59:07	NaN	265.81	4.15476	22.4252		2013-03-17 03:17:15	20.625	14.175
												2013-03-17 02:59:13	NaN	277.123	4.15699	22.4276		2013-03-17 03:17:23	20.6125	14.1575
												2013-03-17 02:59:19	NaN	275.085	4.15923	22.4301		2013-03-17 03:17:31	20.6025	14.14
												2013-03-17 02:59:25	NaN	241.383	4.16146	22.4325		2013-03-17 03:17:39	20.59	14.12
												2013-03-17 02:59:31	NaN	241.39	4.16369	22.4349		2013-03-17 03:17:47	20.5775	14.1025
												2013-03-17 02:59:37	NaN	247.178	4.16592	22.4374		2013-03-17 03:17:55	20.5675	14.085
												2013-03-17 02:59:43	NaN	292.74	4.16815	22.4398		2013-03-17 03:18:03	20.555	14.065
												2013-03-17 02:59:49	NaN	292.74	4.17038	22.4422		2013-03-17 03:18:11	20.5425	14.05
												2013-03-17 02:59:55	NaN	269.025	4.17261	22.4447		2013-03-17 03:18:19	20.5325	14.035
												2013-03-17 03:00:01	NaN	265.85	4.17479	22.4471		2013-03-17 03:18:27	20.5175	14.015
												2013-03-17 03:00:07	NaN	283.373	4.17683	22.4494		2013-03-17 03:18:35	20.505	14
												2013-03-17 03:00:13	NaN	292.766	4.17888	22.4517		2013-03-17 03:18:43	20.4925	13.985
												2013-03-17 03:00:19	NaN	292.77	4.18093	22.454		2013-03-17 03:18:51	20.4775	13.9675
												2013-03-17 03:00:25	NaN	281.462	4.18298	22.4563		2013-03-17 03:18:59	20.465	13.9525
												2013-03-17 03:00:31	NaN	257.476	4.18502	22.4587		2013-03-17 03:19:07	20.45	13.9375
												2013-03-17 03:00:37	NaN	247.947	4.18707	22.461		2013-03-17 03:19:15	20.435	13.9225
												2013-03-17 03:00:43	NaN	261.248	4.18912	22.4633		2013-03-17 03:19:23	20.4225	13.905
												2013-03-17 03:00:49	NaN	244.205	4.19116	22.4656		2013-03-17 03:19:31	20.405	13.8925
												2013-03-17 03:00:55	NaN	265.026	4.19321	22.4679		2013-03-17 03:19:39	20.3925	13.8775
												2013-03-17 03:01:01	NaN	242.466	4.19526	22.4703		2013-03-17 03:19:47	20.375	13.8625
												2013-03-17 03:01:07	NaN	312.85	4.19731	22.4726		2013-03-17 03:19:55	20.36	13.8475
												2013-03-17 03:01:13	NaN	300.285	4.19935	22.4749		2013-03-17 03:20:03	20.345	13.835
												2013-03-17 03:01:19	NaN	312.096	4.2014	22.4772		2013-03-17 03:20:11	20.325	13.8225
												2013-03-17 03:01:25	NaN	305.428	4.20345	22.4795		2013-03-17 03:20:19	20.31	13.8075
												2013-03-17 03:01:31	NaN	267.29	4.2055	22.4819		2013-03-17 03:20:27	20.2925	13.795
												2013-03-17 03:01:37	NaN	275.507	4.20754	22.4842		2013-03-17 03:20:35	20.275	13.7825
												2013-03-17 03:01:43	NaN	333.626	4.20959	22.4865		2013-03-17 03:20:43	20.255	13.7675
												2013-03-17 03:01:49	NaN	364.592	4.21164	22.4888		2013-03-17 03:20:51	20.235	13.755
												2013-03-17 03:01:55	NaN	390.912	4.21369	22.4911		2013-03-17 03:20:59	20.22	13.7425
												2013-03-17 03:02:01	NaN	395.368	4.21573	22.4935		2013-03-17 03:21:07	20.2	13.7275
												2013-03-17 03:02:07	NaN	430.41	4.21778	22.4958		2013-03-17 03:21:15	20.18	13.7175
												2013-03-17 03:02:13	NaN	430.41	4.21983	22.4981		2013-03-17 03:21:23	20.16	13.705
												2013-03-17 03:02:19	NaN	430.41	4.22188	22.5004		2013-03-17 03:21:31	20.135	13.6925
												2013-03-17 03:02:25	NaN	430.417	4.22392	22.5027		2013-03-17 03:21:39	20.115	13.68
												2013-03-17 03:02:31	NaN	340.855	4.22597	22.505		2013-03-17 03:21:47	20.0925	13.6675
												2013-03-17 03:02:37	NaN	349.184	4.22802	22.5074		2013-03-17 03:21:55	20.07	13.655
												2013-03-17 03:02:43	NaN	390.94	4.23006	22.5097		2013-03-17 03:22:03	20.0475	13.645
												2013-03-17 03:02:49	NaN	375.862	4.23211	22.512		2013-03-17 03:22:11	20.0225	13.6325
												2013-03-17 03:02:55	NaN	355.08	4.23416	22.5143		2013-03-17 03:22:19	19.9975	13.6225
												2013-03-17 03:03:01	NaN	346.391	4.23621	22.5166		2013-03-17 03:22:27	19.9725	13.61
												2013-03-17 03:03:07	NaN	322.492	4.23825	22.519		2013-03-17 03:22:35	19.9475	13.6
												2013-03-17 03:03:13	NaN	330.221	4.2403	22.5213		2013-03-17 03:22:43	19.9175	13.5875
												2013-03-17 03:03:19	NaN	389.684	4.24235	22.5236		2013-03-17 03:22:51	19.89	13.5775
												2013-03-17 03:03:25	NaN	356.573	4.2444	22.5259		2013-03-17 03:22:59	19.8625	13.5675
												2013-03-17 03:03:31	NaN	355.1	4.24644	22.5282		2013-03-17 03:23:07	19.835	13.555
												2013-03-17 03:03:37	NaN	355.107	4.24849	22.5306		2013-03-17 03:23:15	19.8075	13.545
												2013-03-17 03:03:43	NaN	314.604	4.25054	22.5329		2013-03-17 03:23:23	19.7775	13.535
												2013-03-17 03:03:49	NaN	292.916	4.25259	22.5352		2013-03-17 03:23:31	19.7475	13.525
												2013-03-17 03:03:55	NaN	292.92	4.25463	22.5375		2013-03-17 03:23:39	19.7175	13.5125
												2013-03-17 03:04:01	NaN	245.81	4.25668	22.5398		2013-03-17 03:23:47	19.685	13.5025
												2013-03-17 03:04:07	NaN	201.725	4.25873	22.5422		2013-03-17 03:23:55	19.6525	13.4925
												2013-03-17 03:04:25	NaN	269.064	4.26487	22.5491		2013-03-17 03:24:03	19.6175	13.4825
												2013-03-17 03:04:31	NaN	291.976	4.26692	22.5514		2013-03-17 03:24:11	19.585	13.4725
												2013-03-17 03:04:37	NaN	267.146	4.26897	22.5538		2013-03-17 03:24:19	19.545	13.4625
												2013-03-17 03:04:43	NaN	266.04	4.27101	22.5561		2013-03-17 03:24:27	19.5075	13.4525
												2013-03-17 03:04:49	NaN	286.156	4.27306	22.5584		2013-03-17 03:24:35	19.475	13.4425
												2013-03-17 03:04:55	NaN	333.461	4.27511	22.5607		2013-03-17 03:24:43	19.435	13.4325
												2013-03-17 03:05:01	NaN	355.16	4.27714	22.563		2013-03-17 03:24:51	19.3875	13.425
												2013-03-17 03:05:07	NaN	355.16	4.27914	22.5652		2013-03-17 03:24:59	19.345	13.415
												2013-03-17 03:05:13	NaN	329.01	4.28114	22.5675		2013-03-17 03:25:07	19.3025	13.405
												2013-03-17 03:05:19	NaN	303.134	4.28314	22.5697		2013-03-17 03:25:15	19.255	13.395
												2013-03-17 03:05:25	NaN	314.687	4.28513	22.5719		2013-03-17 03:25:23	19.2075	13.3875
												2013-03-17 03:05:31	NaN	275.197	4.28713	22.5741		2013-03-17 03:25:31	19.16	13.3775
												2013-03-17 03:05:37	NaN	199.251	4.28913	22.5763		2013-03-17 03:25:39	19.1075	13.3675
												2013-03-17 03:05:43	NaN	199.26	4.29113	22.5786		2013-03-17 03:25:47	19.0525	13.36
												2013-03-17 03:05:49	NaN	199.26	4.29313	22.5808		2013-03-17 03:25:55	18.9975	13.35
												2013-03-17 03:05:55	NaN	217.057	4.29513	22.583		2013-03-17 03:26:03	18.94	13.34
												2013-03-17 03:06:01	NaN	236.042	4.29713	22.5852		2013-03-17 03:26:11	18.8775	13.3325
												2013-03-17 03:06:07	NaN	214.054	4.29913	22.5874		2013-03-17 03:26:19	18.8125	13.3225
												2013-03-17 03:06:13	NaN	210.858	4.30113	22.5897		2013-03-17 03:26:27	18.745	13.315
												2013-03-17 03:06:19	NaN	230.49	4.30313	22.5919		2013-03-17 03:26:35	18.675	13.305
												2013-03-17 03:06:25	NaN	241.654	4.30512	22.5941		2013-03-17 03:26:43	18.6	13.2975
												2013-03-17 03:06:31	NaN	241.663	4.30712	22.5963		2013-03-17 03:26:51	18.5275	13.29
												2013-03-17 03:06:37	NaN	235.75	4.30912	22.5986		2013-03-17 03:26:59	18.45	13.28
												2013-03-17 03:06:43	NaN	228.305	4.31112	22.6008		2013-03-17 03:27:07	18.37	13.27
												2013-03-17 03:06:49	NaN	266.111	4.31312	22.603		2013-03-17 03:27:15	18.29	13.2625
												2013-03-17 03:06:55	NaN	265.246	4.31512	22.6052		2013-03-17 03:27:23	18.21	13.255
												2013-03-17 03:07:01	NaN	242.686	4.31712	22.6074		2013-03-17 03:27:31	18.125	13.2475
												2013-03-17 03:07:07	NaN	241.68	4.31912	22.6097		2013-03-17 03:27:39	18.0325	13.24
												2013-03-17 03:07:13	NaN	225.086	4.32112	22.6119		2013-03-17 03:27:47	17.935	13.23
												2013-03-17 03:07:19	NaN	219.48	4.32312	22.6141		2013-03-17 03:27:55	17.835	13.2225
												2013-03-17 03:07:25	NaN	232.233	4.32511	22.6163		2013-03-17 03:28:03	17.735	13.215
												2013-03-17 03:07:31	NaN	241.69	4.32711	22.6185		2013-03-17 03:28:11	17.625	13.2075
												2013-03-17 03:07:37	NaN	289.425	4.32911	22.6208		2013-03-17 03:28:19	17.505	13.2
												2013-03-17 03:07:43	NaN	316.254	4.33111	22.623		2013-03-17 03:28:27	17.385	13.19
												2013-03-17 03:07:49	NaN	241.7	4.33311	22.6252		2013-03-17 03:28:35	17.26	13.1825
												2013-03-17 03:07:55	NaN	233.668	4.33511	22.6274		2013-03-17 03:28:43	17.1325	13.175
												2013-03-17 03:08:01	NaN	199.331	4.33711	22.6296		2013-03-17 03:28:51	17	13.17
												2013-03-17 03:08:07	NaN	198.091	4.33911	22.6319		2013-03-17 03:28:59	16.8675	13.16
												2013-03-17 03:08:13	NaN	165.801	4.34111	22.6341		2013-03-17 03:29:07	16.7375	13.1525
												2013-03-17 03:08:19	NaN	179.043	4.34311	22.6363		2013-03-17 03:29:15	16.6025	13.1475
												2013-03-17 03:08:25	NaN	181.017	4.3451	22.6385		2013-03-17 03:29:23	16.4675	13.14
												2013-03-17 03:08:31	NaN	192.955	4.3471	22.6408		2013-03-17 03:29:31	16.32	13.13
												2013-03-17 03:08:37	NaN	188.829	4.3491	22.643		2013-03-17 03:29:39	16.16	13.125
												2013-03-17 03:08:43	NaN	181.03	4.3511	22.6452		2013-03-17 03:29:47	16	13.12
												2013-03-17 03:08:49	NaN	181.03	4.3531	22.6474		2013-03-17 03:29:55	15.84	13.11
												2013-03-17 03:08:55	NaN	181.03	4.3551	22.6496		2013-03-17 03:30:03	15.695	13.105
												2013-03-17 03:09:01	NaN	185.92	4.3571	22.6519		2013-03-17 03:30:11	15.5475	13.1
												2013-03-17 03:09:07	NaN	203.196	4.3591	22.6541		2013-03-17 03:30:19	15.39	13.09
												2013-03-17 03:09:13	NaN	217.265	4.3611	22.6563		2013-03-17 03:30:27	15.23	13.085
												2013-03-17 03:09:19	NaN	197.574	4.3631	22.6585		2013-03-17 03:30:35	15.07	13.08
												2013-03-17 03:09:25	NaN	151.318	4.36509	22.6607		2013-03-17 03:30:43	14.91	13.0725
												2013-03-17 03:09:31	NaN	193.465	4.36709	22.663		2013-03-17 03:30:51	14.7575	13.0675
												2013-03-17 03:09:37	NaN	214.466	4.36909	22.6652		2013-03-17 03:30:59	14.615	13.06
												2013-03-17 03:09:43	NaN	219.56	4.37109	22.6674		2013-03-17 03:31:07	14.47	13.0525
												2013-03-17 03:09:49	NaN	207.977	4.37309	22.6696		2013-03-17 03:31:15	14.315	13.0475
												2013-03-17 03:09:55	NaN	190.273	4.37509	22.6718		2013-03-17 03:31:23	14.165	13.04
												2013-03-17 03:10:01	NaN	197.251	4.37707	22.674		2013-03-17 03:31:31	14.02	13.035
												2013-03-17 03:10:07	NaN	206.344	4.37899	22.6762		2013-03-17 03:31:39	13.8825	13.03
												2013-03-17 03:10:13	NaN	181.07	4.38092	22.6783		2013-03-17 03:31:47	13.75	13.02
												2013-03-17 03:10:19	NaN	181.07	4.38285	22.6804		2013-03-17 03:31:55	13.6225	13.0175
												2013-03-17 03:10:25	NaN	181.071	4.38478	22.6826		2013-03-17 03:32:03	13.495	13.01
												2013-03-17 03:10:31	NaN	181.08	4.3867	22.6847		2013-03-17 03:32:11	13.375	13.0025
												2013-03-17 03:10:37	NaN	181.08	4.38863	22.6868		2013-03-17 03:32:19	13.2625	13
												2013-03-17 03:10:43	NaN	215.036	4.39056	22.689		2013-03-17 03:32:27	13.1475	12.99
												2013-03-17 03:10:49	NaN	190.8	4.39248	22.6911		2013-03-17 03:32:35	13.04	12.9875
												2013-03-17 03:10:55	NaN	181.087	4.39441	22.6932		2013-03-17 03:32:43	12.935	12.98
												2013-03-17 03:11:01	NaN	181.096	4.39634	22.6954		2013-03-17 03:32:51	12.83	12.975
												2013-03-17 03:11:07	NaN	181.1	4.39827	22.6975		2013-03-17 03:32:59	12.7325	12.97
												2013-03-17 03:11:13	NaN	181.1	4.40019	22.6996		2013-03-17 03:33:07	12.6375	12.9625
												2013-03-17 03:11:19	NaN	181.1	4.40212	22.7018		2013-03-17 03:33:15	12.545	12.96
												2013-03-17 03:11:37	NaN	199.44	4.4079	22.7082		2013-03-17 03:33:23	12.455	12.95
												2013-03-17 03:11:43	NaN	199.44	4.40983	22.7103		2013-03-17 03:33:31	12.37	12.9475
												2013-03-17 03:11:49	NaN	199.44	4.41176	22.7124		2013-03-17 03:33:39	12.29	12.94
												2013-03-17 03:11:55	NaN	199.44	4.41369	22.7146		2013-03-17 03:33:47	12.21	12.935
												2013-03-17 03:12:01	NaN	199.44	4.41561	22.7167		2013-03-17 03:33:55	12.1375	12.93
												2013-03-17 03:12:07	NaN	199.447	4.41754	22.7188		2013-03-17 03:34:03	12.0675	12.9225
												2013-03-17 03:12:13	NaN	199.45	4.41947	22.721		2013-03-17 03:34:11	11.9975	12.92
												2013-03-17 03:12:19	NaN	190.339	4.4214	22.7231		2013-03-17 03:34:19	11.9325	12.91
												2013-03-17 03:12:25	NaN	181.13	4.42332	22.7252		2013-03-17 03:34:27	11.8675	12.91
												2013-03-17 03:12:31	NaN	181.13	4.42525	22.7274		2013-03-17 03:34:35	11.805	12.9
												2013-03-17 03:12:37	NaN	186.016	4.42718	22.7295		2013-03-17 03:34:43	11.745	12.8975
												2013-03-17 03:12:43	NaN	199.46	4.42911	22.7316		2013-03-17 03:34:51	11.69	12.89
												2013-03-17 03:12:49	NaN	197.396	4.43103	22.7337		2013-03-17 03:34:59	11.6325	12.885
												2013-03-17 03:12:55	NaN	181.14	4.43296	22.7359		2013-03-17 03:35:07	11.5825	12.88
												2013-03-17 03:13:01	NaN	181.14	4.43489	22.738		2013-03-17 03:35:15	11.535	12.875
												2013-03-17 03:13:07	NaN	181.149	4.43682	22.7401		2013-03-17 03:35:23	11.485	12.87
												2013-03-17 03:13:13	NaN	194.851	4.43874	22.7423		2013-03-17 03:35:31	11.435	12.8625
												2013-03-17 03:13:19	NaN	187.545	4.44067	22.7444		2013-03-17 03:35:39	11.385	12.86
												2013-03-17 03:13:25	NaN	181.15	4.4426	22.7465		2013-03-17 03:35:47	11.3375	12.85
												2013-03-17 03:13:31	NaN	181.15	4.44453	22.7487		2013-03-17 03:35:55	11.295	12.8475
												2013-03-17 03:13:37	NaN	181.154	4.44645	22.7508		2013-03-17 03:36:03	11.255	12.84
												2013-03-17 03:13:43	NaN	187.455	4.44838	22.7529		2013-03-17 03:36:11	11.2125	12.835
												2013-03-17 03:13:49	NaN	194.605	4.45031	22.7551		2013-03-17 03:36:19	11.1675	12.83
												2013-03-17 03:13:55	NaN	181.162	4.45224	22.7572		2013-03-17 03:36:27	11.135	12.8225
												2013-03-17 03:14:01	NaN	181.17	4.45416	22.7593		2013-03-17 03:36:35	11.095	12.82
												2013-03-17 03:14:07	NaN	181.17	4.45609	22.7615		2013-03-17 03:36:43	11.055	12.81
												2013-03-17 03:14:13	NaN	181.17	4.45802	22.7636		2013-03-17 03:36:51	11.02	12.8075
												2013-03-17 03:14:19	NaN	197.335	4.45995	22.7657		2013-03-17 03:36:59	10.985	12.8
												2013-03-17 03:14:25	NaN	214.584	4.46187	22.7679		2013-03-17 03:37:07	10.95	12.795
												2013-03-17 03:14:31	NaN	206.547	4.4638	22.77		2013-03-17 03:37:15	10.9175	12.79
												2013-03-17 03:14:37	NaN	179.422	4.46573	22.7721		2013-03-17 03:37:23	10.885	12.78
												2013-03-17 03:14:43	NaN	181.929	4.46766	22.7743		2013-03-17 03:37:31	10.855	12.7775
												2013-03-17 03:14:49	NaN	191.807	4.46958	22.7764		2013-03-17 03:37:39	10.8225	12.77
												2013-03-17 03:14:55	NaN	181.19	4.47151	22.7785		2013-03-17 03:37:47	10.7925	12.7625
												2013-03-17 03:15:01	NaN	181.19	4.4734	22.7806		2013-03-17 03:37:55	10.765	12.7575
												2013-03-17 03:15:07	NaN	181.192	4.47523	22.7827		2013-03-17 03:38:03	10.7375	12.75
												2013-03-17 03:15:13	NaN	185.542	4.47705	22.7847		2013-03-17 03:38:11	10.71	12.7425
												2013-03-17 03:15:19	NaN	219.7	4.47888	22.7868		2013-03-17 03:38:19	10.6825	12.7375
												2013-03-17 03:15:25	NaN	219.7	4.4807	22.7889		2013-03-17 03:38:27	10.6575	12.73
												2013-03-17 03:15:31	NaN	145.594	4.48253	22.7909		2013-03-17 03:38:35	10.63	12.7225
												2013-03-17 03:15:37	NaN	169.709	4.48435	22.793		2013-03-17 03:38:43	10.6075	12.7175
												2013-03-17 03:15:43	NaN	193.144	4.48618	22.795		2013-03-17 03:38:51	10.58	12.71
												2013-03-17 03:15:49	NaN	211.124	4.488	22.7971		2013-03-17 03:38:59	10.5575	12.7
												2013-03-17 03:15:55	NaN	209.678	4.48983	22.7991		2013-03-17 03:39:07	10.535	12.695
												2013-03-17 03:16:01	NaN	199.54	4.49165	22.8012		2013-03-17 03:39:15	10.51	12.6875
												2013-03-17 03:16:07	NaN	199.54	4.49348	22.8032		2013-03-17 03:39:23	10.49	12.68
												2013-03-17 03:16:13	NaN	210.841	4.4953	22.8053		2013-03-17 03:39:31	10.4675	12.67
												2013-03-17 03:16:19	NaN	241.93	4.49712	22.8073		2013-03-17 03:39:39	10.445	12.6625
												2013-03-17 03:16:25	NaN	237.152	4.49895	22.8094		2013-03-17 03:39:47	10.425	12.655
												2013-03-17 03:16:31	NaN	199.55	4.50077	22.8114		2013-03-17 03:39:55	10.405	12.645
												2013-03-17 03:16:37	NaN	199.55	4.5026	22.8135		2013-03-17 03:40:03	10.385	12.635
												2013-03-17 03:16:43	NaN	168.708	4.50442	22.8155		2013-03-17 03:40:11	10.365	12.6275
												2013-03-17 03:16:49	NaN	177.027	4.50625	22.8176		2013-03-17 03:40:19	10.345	12.6175
												2013-03-17 03:16:55	NaN	170.388	4.50807	22.8196		2013-03-17 03:40:27	10.325	12.6075
												2013-03-17 03:17:01	NaN	184.668	4.5099	22.8217		2013-03-17 03:40:35	10.3075	12.5975
												2013-03-17 03:17:07	NaN	182.163	4.51172	22.8238		2013-03-17 03:40:43	10.29	12.5875
												2013-03-17 03:17:13	NaN	164.584	4.51355	22.8258		2013-03-17 03:40:51	10.27	12.5775
												2013-03-17 03:17:19	NaN	170.309	4.51537	22.8279		2013-03-17 03:40:59	10.255	12.565
												2013-03-17 03:17:25	NaN	176.802	4.51719	22.8299		2013-03-17 03:41:07	10.235	12.555
												2013-03-17 03:17:31	NaN	164.59	4.51902	22.832		2013-03-17 03:41:15	10.22	12.545
												2013-03-17 03:17:37	NaN	164.591	4.52084	22.834		2013-03-17 03:41:23	10.205	12.5325
												2013-03-17 03:17:43	NaN	164.6	4.52267	22.8361		2013-03-17 03:41:31	10.1875	12.5225
												2013-03-17 03:17:49	NaN	164.6	4.52449	22.8381		2013-03-17 03:41:39	10.1725	12.5075
												2013-03-17 03:17:55	NaN	151.256	4.52632	22.8402		2013-03-17 03:41:47	10.155	12.495
												2013-03-17 03:18:01	NaN	149.47	4.52814	22.8422		2013-03-17 03:41:55	10.1425	12.485
												2013-03-17 03:18:07	NaN	132.396	4.52997	22.8443		2013-03-17 03:42:03	10.125	12.4725
												2013-03-17 03:18:13	NaN	116.738	4.53179	22.8463		2013-03-17 03:42:11	10.1125	12.4575
												2013-03-17 03:18:19	NaN	111.91	4.53362	22.8484		2013-03-17 03:42:19	10.095	12.445
												2013-03-17 03:18:25	NaN	111.91	4.53544	22.8504		2013-03-17 03:42:27	10.0825	12.4325
												2013-03-17 03:18:31	NaN	111.91	4.53726	22.8525		2013-03-17 03:42:35	10.0675	12.415
												2013-03-17 03:18:37	NaN	111.91	4.53909	22.8545		2013-03-17 03:42:43	10.055	12.4025
												2013-03-17 03:18:43	NaN	111.912	4.54091	22.8566		2013-03-17 03:42:51	10.04	12.3875
												2013-03-17 03:18:49	NaN	113.198	4.54274	22.8587		2013-03-17 03:42:59	10.025	12.3725
												2013-03-17 03:18:55	NaN	123.26	4.54456	22.8607		2013-03-17 03:43:07	10.0125	12.355
												2013-03-17 03:19:01	NaN	123.26	4.54639	22.8628		2013-03-17 03:43:15	10	12.34
												2013-03-17 03:19:07	NaN	95.9101	4.54821	22.8648		2013-03-17 03:43:23	9.9875	12.325
												2013-03-17 03:19:13	NaN	115.437	4.55004	22.8669		2013-03-17 03:43:31	9.975	12.3075
												2013-03-17 03:19:19	NaN	115.886	4.55186	22.8689		2013-03-17 03:43:39	9.9625	12.29
												2013-03-17 03:19:25	NaN	111.93	4.55369	22.871		2013-03-17 03:43:47	9.95	12.2725
												2013-03-17 03:19:31	NaN	111.93	4.55551	22.873		2013-03-17 03:43:55	9.9375	12.255
												2013-03-17 03:19:37	NaN	111.93	4.55733	22.8751		2013-03-17 03:44:03	9.925	12.235
												2013-03-17 03:19:43	NaN	120.117	4.55916	22.8771		2013-03-17 03:44:11	9.915	12.22
												2013-03-17 03:19:49	NaN	135.77	4.56098	22.8792		2013-03-17 03:44:19	9.9025	12.2
												2013-03-17 03:19:55	NaN	138.375	4.56281	22.8812		2013-03-17 03:44:27	9.8925	12.18
												2013-03-17 03:20:01	NaN	147.962	4.56459	22.8833		2013-03-17 03:44:35	9.88	12.1575
												2013-03-17 03:20:07	NaN	135.77	4.56628	22.8852		2013-03-17 03:44:43	9.87	12.135
												2013-03-17 03:20:13	NaN	135.77	4.56797	22.8872		2013-03-17 03:44:51	9.86	12.115
												2013-03-17 03:20:19	NaN	135.779	4.56966	22.8892		2013-03-17 03:44:59	9.8475	12.0925
												2013-03-17 03:20:25	NaN	135.78	4.57135	22.8912		2013-03-17 03:45:07	9.8375	12.07
												2013-03-17 03:20:31	NaN	154.578	4.57304	22.8932		2013-03-17 03:45:15	9.8275	12.0475
												2013-03-17 03:20:37	NaN	164.65	4.57474	22.8952		2013-03-17 03:45:23	9.8175	12.0225
												2013-03-17 03:20:43	NaN	144.088	4.57643	22.8971		2013-03-17 03:45:31	9.8075	11.9975
												2013-03-17 03:20:49	NaN	123.3	4.57812	22.8991		2013-03-17 03:45:39	9.7975	11.97
												2013-03-17 03:20:55	NaN	123.3	4.57981	22.9011		2013-03-17 03:45:47	9.7875	11.9425
												2013-03-17 03:21:01	NaN	123.3	4.5815	22.9031		2013-03-17 03:45:55	9.7775	11.915
												2013-03-17 03:21:07	NaN	123.302	4.58319	22.9051		2013-03-17 03:46:03	9.77	11.8875
												2013-03-17 03:21:13	NaN	123.31	4.58488	22.907		2013-03-17 03:46:11	9.76	11.8575
												2013-03-17 03:21:19	NaN	123.31	4.58657	22.909		2013-03-17 03:46:19	9.75	11.8275
												2013-03-17 03:21:25	NaN	123.31	4.58826	22.911		2013-03-17 03:46:27	9.74	11.795
												2013-03-17 03:21:31	NaN	146.445	4.58996	22.913		2013-03-17 03:46:35	9.7325	11.765
												2013-03-17 03:21:37	NaN	149.54	4.59165	22.915		2013-03-17 03:46:43	9.7225	11.7325
												2013-03-17 03:21:43	NaN	125.073	4.59334	22.9169		2013-03-17 03:46:51	9.715	11.6975
												2013-03-17 03:21:49	NaN	133.553	4.59503	22.9189		2013-03-17 03:46:59	9.705	11.665
												2013-03-17 03:21:55	NaN	149.55	4.59672	22.9209		2013-03-17 03:47:07	9.6975	11.6275
												2013-03-17 03:22:01	NaN	133.753	4.59841	22.9229		2013-03-17 03:47:15	9.69	11.595
												2013-03-17 03:22:07	NaN	124.886	4.6001	22.9249		2013-03-17 03:47:23	9.68	11.555
												2013-03-17 03:22:13	NaN	142.56	4.60179	22.9269		2013-03-17 03:47:31	9.6725	11.515
												2013-03-17 03:22:19	NaN	123.33	4.60348	22.9288		2013-03-17 03:47:39	9.665	11.475
												2013-03-17 03:22:25	NaN	123.33	4.60517	22.9308		2013-03-17 03:47:47	9.6575	11.435
												2013-03-17 03:22:31	NaN	123.33	4.60687	22.9328		2013-03-17 03:47:55	9.65	11.395
												2013-03-17 03:22:37	NaN	123.33	4.60856	22.9348		2013-03-17 03:48:03	9.64	11.355
												2013-03-17 03:22:43	NaN	134.346	4.61025	22.9368		2013-03-17 03:48:11	9.635	11.3075
												2013-03-17 03:22:49	NaN	135.82	4.61194	22.9387		2013-03-17 03:48:19	9.6275	11.26
												2013-03-17 03:22:55	NaN	135.827	4.61363	22.9407		2013-03-17 03:48:27	9.62	11.21
												2013-03-17 03:23:01	NaN	135.83	4.61532	22.9427		2013-03-17 03:48:35	9.61	11.16
												2013-03-17 03:23:07	NaN	142.664	4.61701	22.9447		2013-03-17 03:48:43	9.605	11.11
												2013-03-17 03:23:13	NaN	143.793	4.6187	22.9467		2013-03-17 03:48:51	9.5975	11.0575
												2013-03-17 03:23:19	NaN	135.83	4.62039	22.9486		2013-03-17 03:48:59	9.59	11
												2013-03-17 03:23:25	NaN	126.732	4.62209	22.9506		2013-03-17 03:49:07	9.5825	10.945
												2013-03-17 03:23:31	NaN	108.173	4.62378	22.9526		2013-03-17 03:49:15	9.5775	10.885
												2013-03-17 03:23:37	NaN	137.38	4.62547	22.9546		2013-03-17 03:49:23	9.57	10.825
												2013-03-17 03:23:43	NaN	149.088	4.62716	22.9566		2013-03-17 03:49:31	9.56	10.765
												2013-03-17 03:23:49	NaN	136.405	4.62885	22.9585		2013-03-17 03:49:39	9.555	10.6975
												2013-03-17 03:23:55	NaN	124.824	4.63054	22.9605		2013-03-17 03:49:47	9.55	10.6325
												2013-03-17 03:24:01	NaN	123.357	4.63223	22.9625		2013-03-17 03:49:55	9.54	10.5625
												2013-03-17 03:24:07	NaN	109.256	4.63392	22.9645		2013-03-17 03:50:03	9.5375	10.49
												2013-03-17 03:24:13	NaN	107.621	4.63561	22.9665		2013-03-17 03:50:11	9.53	10.42
												2013-03-17 03:24:19	NaN	112.01	4.63731	22.9685		2013-03-17 03:50:19	9.5225	10.34
												2013-03-17 03:24:25	NaN	103.743	4.639	22.9704		2013-03-17 03:50:27	9.5175	10.26
												2013-03-17 03:24:31	NaN	102.998	4.64069	22.9724		2013-03-17 03:50:35	9.51	10.18
												2013-03-17 03:24:37	NaN	130.351	4.64238	22.9744		2013-03-17 03:50:43	9.505	10.1
												2013-03-17 03:24:43	NaN	144.618	4.64407	22.9764		2013-03-17 03:50:51	9.5	10.015
												2013-03-17 03:24:49	NaN	123.37	4.64576	22.9784		2013-03-17 03:50:59	9.49	9.9275
												2013-03-17 03:24:55	NaN	123.37	4.64745	22.9803		2013-03-17 03:51:07	9.4875	9.8375
												2013-03-17 03:25:01	NaN	123.37	4.64916	22.9823		2013-03-17 03:51:15	9.48	9.745
												2013-03-17 03:25:07	NaN	96.0172	4.65089	22.9842		2013-03-17 03:51:23	9.4725	9.6475
												2013-03-17 03:25:13	NaN	124.875	4.65262	22.9861		2013-03-17 03:51:31	9.47	9.55
												2013-03-17 03:25:19	NaN	135.86	4.65436	22.988		2013-03-17 03:51:39	9.46	9.45
												2013-03-17 03:25:25	NaN	135.866	4.65609	22.99		2013-03-17 03:51:47	9.4575	9.3475
												2013-03-17 03:25:31	NaN	135.87	4.65783	22.9919		2013-03-17 03:51:55	9.45	9.24
												2013-03-17 03:25:37	NaN	141.646	4.65956	22.9938		2013-03-17 03:52:03	9.445	9.1325
												2013-03-17 03:25:43	NaN	144.891	4.66129	22.9957		2013-03-17 03:52:11	9.44	9.02
												2013-03-17 03:25:49	NaN	124.276	4.66303	22.9976		2013-03-17 03:52:19	9.4325	8.905
												2013-03-17 03:25:55	NaN	100.615	4.66476	22.9995		2013-03-17 03:52:27	9.4275	8.785
												2013-03-17 03:26:01	NaN	135.87	4.6665	23.0015		2013-03-17 03:52:35	9.42	8.665
												2013-03-17 03:26:07	NaN	135.018	4.66823	23.0034		2013-03-17 03:52:43	9.415	8.545
												2013-03-17 03:26:13	NaN	113.021	4.66996	23.0053		2013-03-17 03:52:51	9.41	8.425
												2013-03-17 03:26:19	NaN	133.056	4.6717	23.0072		2013-03-17 03:52:59	9.4025	8.3
												2013-03-17 03:26:25	NaN	135.877	4.67343	23.0091		2013-03-17 03:53:07	9.4	8.1725
												2013-03-17 03:26:31	NaN	107.554	4.67516	23.011		2013-03-17 03:53:15	9.3925	8.045
												2013-03-17 03:26:37	NaN	103.673	4.6769	23.013		2013-03-17 03:53:23	9.39	7.915
												2013-03-17 03:26:43	NaN	123.9	4.67863	23.0149		2013-03-17 03:53:31	9.38	7.785
												2013-03-17 03:26:49	NaN	135.88	4.68037	23.0168		2013-03-17 03:53:39	9.3775	7.655
												2013-03-17 03:26:55	NaN	131.594	4.6821	23.0187		2013-03-17 03:53:47	9.37	7.525
												2013-03-17 03:27:01	NaN	115.135	4.68383	23.0206		2013-03-17 03:53:55	9.365	7.3925
												2013-03-17 03:27:07	NaN	98.2644	4.68557	23.0225		2013-03-17 03:54:03	9.36	7.26
												2013-03-17 03:27:13	NaN	119.906	4.6873	23.0245		2013-03-17 03:54:11	9.3525	7.13
												2013-03-17 03:27:19	NaN	93.4992	4.68904	23.0264		2013-03-17 03:54:19	9.35	7
												2013-03-17 03:27:25	NaN	122.127	4.69077	23.0283		2013-03-17 03:54:27	9.34	6.8675
												2013-03-17 03:27:31	NaN	96.0497	4.6925	23.0302		2013-03-17 03:54:35	9.3375	6.7325
												2013-03-17 03:27:37	NaN	115.58	4.69424	23.0321		2013-03-17 03:54:43	9.33	6.605
												2013-03-17 03:27:43	NaN	123.41	4.69597	23.034		2013-03-17 03:54:51	9.325	6.485
												2013-03-17 03:27:49	NaN	130.583	4.69771	23.036		2013-03-17 03:54:59	9.32	6.365
												2013-03-17 03:27:55	NaN	129.688	4.69944	23.0379		2013-03-17 03:55:07	9.3125	6.245
												2013-03-17 03:28:01	NaN	118.642	4.70117	23.0398		2013-03-17 03:55:15	9.31	6.125
												2013-03-17 03:28:07	NaN	112.07	4.70291	23.0417		2013-03-17 03:55:23	9.3	6.005
												2013-03-17 03:28:13	NaN	112.07	4.70464	23.0436		2013-03-17 03:55:31	9.2975	5.885
												2013-03-17 03:28:19	NaN	116.592	4.70637	23.0455		2013-03-17 03:55:39	9.29	5.7775
												2013-03-17 03:28:25	NaN	134.502	4.70811	23.0474		2013-03-17 03:55:47	9.2875	5.6725
												2013-03-17 03:28:31	NaN	123.014	4.70984	23.0494		2013-03-17 03:55:55	9.28	5.57
												2013-03-17 03:28:37	NaN	112.546	4.71158	23.0513		2013-03-17 03:56:03	9.275	5.465
												2013-03-17 03:28:43	NaN	112.08	4.71331	23.0532		2013-03-17 03:56:11	9.27	5.365
												2013-03-17 03:28:49	NaN	112.08	4.71504	23.0551		2013-03-17 03:56:19	9.2625	5.2625
												2013-03-17 03:28:55	NaN	112.08	4.71678	23.057		2013-03-17 03:56:27	9.2575	5.17
												2013-03-17 03:29:01	NaN	112.08	4.71851	23.0589		2013-03-17 03:56:35	9.25	5.08
												2013-03-17 03:29:07	NaN	117.725	4.72025	23.0609		2013-03-17 03:56:43	9.245	4.99
												2013-03-17 03:29:13	NaN	123.43	4.72198	23.0628		2013-03-17 03:56:51	9.24	4.9025
												2013-03-17 03:29:19	NaN	123.43	4.72371	23.0647		2013-03-17 03:56:59	9.23	4.8175
												2013-03-17 03:29:25	NaN	123.43	4.72545	23.0666		2013-03-17 03:57:07	9.225	4.735
												2013-03-17 03:29:31	NaN	123.432	4.72718	23.0685		2013-03-17 03:57:15	9.22	4.66
												2013-03-17 03:29:37	NaN	120.998	4.72891	23.0704		2013-03-17 03:57:23	9.2125	4.5875
												2013-03-17 03:29:43	NaN	102.555	4.73065	23.0724		2013-03-17 03:57:31	9.2075	4.515
												2013-03-17 03:29:49	NaN	122.54	4.73238	23.0743		2013-03-17 03:57:39	9.2	4.4425
												2013-03-17 03:29:55	NaN	134.446	4.73412	23.0762		2013-03-17 03:57:47	9.1925	4.375
												2013-03-17 03:30:01	NaN	110.407	4.73577	23.0781		2013-03-17 03:57:55	9.1875	4.31
												2013-03-17 03:30:07	NaN	124.021	4.73727	23.0799		2013-03-17 03:58:03	9.18	4.25
												2013-03-17 03:30:13	NaN	128.757	4.73876	23.0818		2013-03-17 03:58:11	9.1725	4.19
												2013-03-17 03:30:19	NaN	123.44	4.74025	23.0837		2013-03-17 03:58:19	9.165	4.13
												2013-03-17 03:30:25	NaN	123.44	4.74175	23.0855		2013-03-17 03:58:27	9.16	4.07
												2013-03-17 03:30:31	NaN	123.443	4.74324	23.0874		2013-03-17 03:58:35	9.15	4.0175
												2013-03-17 03:30:37	NaN	115.182	4.74473	23.0892		2013-03-17 03:58:43	9.145	3.9625
												2013-03-17 03:30:43	NaN	98.3142	4.74623	23.0911		2013-03-17 03:58:51	9.1375	3.9125
												2013-03-17 03:30:49	NaN	123.45	4.74772	23.0929		2013-03-17 03:58:59	9.13	3.8625
												2013-03-17 03:30:55	NaN	123.45	4.74922	23.0948		2013-03-17 03:59:07	9.12	3.815
												2013-03-17 03:31:01	NaN	123.45	4.75071	23.0967		2013-03-17 03:59:15	9.115	3.765
												2013-03-17 03:31:07	NaN	123.45	4.7522	23.0985		2013-03-17 03:59:23	9.1075	3.725
												2013-03-17 03:31:13	NaN	123.45	4.7537	23.1004		2013-03-17 03:59:31	9.1	3.6775
												2013-03-17 03:31:19	NaN	103.256	4.75519	23.1022		2013-03-17 03:59:39	9.09	3.635
												2013-03-17 03:31:25	NaN	125.314	4.75668	23.1041		2013-03-17 03:59:47	9.0825	3.595
												2013-03-17 03:31:31	NaN	136.646	4.75818	23.1059		2013-03-17 03:59:55	9.075	3.555
												2013-03-17 03:31:37	NaN	123.46	4.75967	23.1078		2013-03-17 04:00:03	9.0675	3.515
												2013-03-17 03:31:43	NaN	123.46	4.76117	23.1097		2013-03-17 04:00:11	9.0575	3.4775
												2013-03-17 03:31:49	NaN	126.789	4.76266	23.1115		2013-03-17 04:00:19	9.05	3.445
												2013-03-17 03:31:55	NaN	135.95	4.76415	23.1134		2013-03-17 04:00:27	9.04	3.405
												2013-03-17 03:32:01	NaN	135.95	4.76565	23.1152		2013-03-17 04:00:35	9.03	3.375
												2013-03-17 03:32:07	NaN	134.394	4.76714	23.1171		2013-03-17 04:00:43	9.0225	3.3375
												2013-03-17 03:32:13	NaN	94.241	4.76863	23.1189		2013-03-17 04:00:51	9.0125	3.305
												2013-03-17 03:32:19	NaN	119.798	4.77013	23.1208		2013-03-17 04:00:59	9.005	3.275
												2013-03-17 03:32:25	NaN	123.467	4.77162	23.1227		2013-03-17 04:01:07	8.995	3.2425
												2013-03-17 03:32:31	NaN	123.47	4.77311	23.1245		2013-03-17 04:01:15	8.985	3.2125
												2013-03-17 03:32:37	NaN	123.47	4.77461	23.1264		2013-03-17 04:01:23	8.975	3.1825
												2013-03-17 03:32:43	NaN	129.681	4.7761	23.1282		2013-03-17 04:01:31	8.965	3.1525
												2013-03-17 03:32:49	NaN	130.71	4.7776	23.1301		2013-03-17 04:01:39	8.955	3.1275
												2013-03-17 03:32:55	NaN	127.759	4.77909	23.1319		2013-03-17 04:01:47	8.945	3.1
												2013-03-17 03:33:01	NaN	129.609	4.78058	23.1338		2013-03-17 04:01:55	8.935	3.0725
												2013-03-17 03:33:07	NaN	112.13	4.78208	23.1357		2013-03-17 04:02:03	8.925	3.0475
												2013-03-17 03:33:13	NaN	108.956	4.78357	23.1375		2013-03-17 04:02:11	8.915	3.02
												2013-03-17 03:33:19	NaN	84.9597	4.78506	23.1394		2013-03-17 04:02:19	8.9025	2.995
												2013-03-17 03:33:25	NaN	110.969	4.78656	23.1412		2013-03-17 04:02:27	8.8925	2.9725
												2013-03-17 03:33:31	NaN	103.047	4.78805	23.1431		2013-03-17 04:02:35	8.88	2.95
												2013-03-17 03:33:37	NaN	109.536	4.78955	23.1449		2013-03-17 04:02:43	8.8675	2.9275
												2013-03-17 03:33:43	NaN	112.14	4.79104	23.1468		2013-03-17 04:02:51	8.8575	2.905
												2013-03-17 03:33:49	NaN	112.14	4.79253	23.1486		2013-03-17 04:02:59	8.845	2.88
												2013-03-17 03:33:55	NaN	112.14	4.79403	23.1505		2013-03-17 04:03:07	8.8325	2.86
												2013-03-17 03:34:01	NaN	112.14	4.79552	23.1524		2013-03-17 04:03:15	8.8225	2.84
												2013-03-17 03:34:07	NaN	112.14	4.79701	23.1542		2013-03-17 04:03:23	8.8075	2.82
												2013-03-17 03:34:13	NaN	112.14	4.79851	23.1561		2013-03-17 04:03:31	8.795	2.8
												2013-03-17 03:34:19	NaN	112.14	4.8	23.1579		2013-03-17 04:03:39	8.7825	2.78
												2013-03-17 03:34:25	NaN	112.141	4.80149	23.1598		2013-03-17 04:03:47	8.7675	2.765
												2013-03-17 03:34:31	NaN	112.557	4.80299	23.1616		2013-03-17 04:03:55	8.755	2.745
												2013-03-17 03:34:37	NaN	123.024	4.80448	23.1635		2013-03-17 04:04:03	8.7425	2.725
												2013-03-17 03:34:43	NaN	113.488	4.80598	23.1654		2013-03-17 04:04:11	8.7275	2.71
												2013-03-17 03:34:49	NaN	120.627	4.80747	23.1672		2013-03-17 04:04:19	8.715	2.6925
												2013-03-17 03:34:55	NaN	116.105	4.80896	23.1691		2013-03-17 04:04:27	8.7025	2.675
												2013-03-17 03:35:01	NaN	112.15	4.81049	23.1709		2013-03-17 04:04:35	8.6875	2.66
												2013-03-17 03:35:07	NaN	112.15	4.81207	23.1727		2013-03-17 04:04:43	8.6725	2.645
												2013-03-17 03:35:13	NaN	112.15	4.81365	23.1745		2013-03-17 04:04:51	8.6575	2.6275
												2013-03-17 03:35:19	NaN	112.15	4.81523	23.1763		2013-03-17 04:04:59	8.6425	2.6125
												2013-03-17 03:35:25	NaN	112.15	4.81681	23.1781		2013-03-17 04:05:07	8.6275	2.5975
												2013-03-17 03:35:31	NaN	112.152	4.81839	23.1799		2013-03-17 04:05:15	8.6125	2.5825
												2013-03-17 03:35:37	NaN	112.16	4.81997	23.1817		2013-03-17 04:05:23	8.595	2.5675
												2013-03-17 03:36:01	NaN	105.046	4.82629	23.1889		2013-03-17 04:05:31	8.58	2.555
												2013-03-17 03:36:07	NaN	119.551	4.82787	23.1907		2013-03-17 04:05:39	8.565	2.5425
												2013-03-17 03:36:13	NaN	116.992	4.82945	23.1926		2013-03-17 04:05:47	8.545	2.525
												2013-03-17 03:36:19	NaN	112.16	4.83103	23.1944		2013-03-17 04:05:55	8.53	2.5125
												2013-03-17 03:36:25	NaN	112.16	4.83261	23.1962		2013-03-17 04:06:03	8.515	2.4975
												2013-03-17 03:36:31	NaN	112.163	4.83419	23.198		2013-03-17 04:06:11	8.495	2.485
												2013-03-17 03:36:37	NaN	109.422	4.83577	23.1998		2013-03-17 04:06:19	8.4775	2.4725
												2013-03-17 03:36:43	NaN	101.86	4.83735	23.2016		2013-03-17 04:06:27	8.46	2.4575
												2013-03-17 03:36:49	NaN	101.86	4.83893	23.2034		2013-03-17 04:06:35	8.44	2.445
												2013-03-17 03:36:55	NaN	102.229	4.84051	23.2052		2013-03-17 04:06:43	8.4225	2.4325
												2013-03-17 03:37:01	NaN	111.746	4.8421	23.207		2013-03-17 04:06:51	8.405	2.4225
												2013-03-17 03:37:07	NaN	112.17	4.84368	23.2088		2013-03-17 04:06:59	8.385	2.4075
												2013-03-17 03:37:13	NaN	91.1101	4.84526	23.2106		2013-03-17 04:07:07	8.365	2.395
												2013-03-17 03:37:19	NaN	102.343	4.84684	23.2124		2013-03-17 04:07:15	8.345	2.385
												2013-03-17 03:37:25	NaN	112.17	4.84842	23.2142		2013-03-17 04:07:23	8.325	2.3725
												2013-03-17 03:37:31	NaN	112.17	4.85	23.216		2013-03-17 04:07:31	8.305	2.36
												2013-03-17 03:37:37	NaN	112.174	4.85158	23.2178		2013-03-17 04:07:39	8.285	2.3475
												2013-03-17 03:37:43	NaN	116.075	4.85316	23.2196		2013-03-17 04:07:47	8.26	2.3375
												2013-03-17 03:37:49	NaN	123.52	4.85474	23.2214		2013-03-17 04:07:55	8.24	2.3275
												2013-03-17 03:37:55	NaN	123.52	4.85632	23.2232		2013-03-17 04:08:03	8.22	2.315
												2013-03-17 03:38:01	NaN	123.521	4.8579	23.225		2013-03-17 04:08:11	8.195	2.305
												2013-03-17 03:38:07	NaN	123.124	4.85948	23.2268		2013-03-17 04:08:19	8.1725	2.2925
												2013-03-17 03:38:13	NaN	112.647	4.86106	23.2286		2013-03-17 04:08:27	8.15	2.2825
												2013-03-17 03:38:19	NaN	112.18	4.86264	23.2304		2013-03-17 04:08:35	8.125	2.2725
												2013-03-17 03:38:25	NaN	112.18	4.86422	23.2322		2013-03-17 04:08:43	8.1025	2.2625
												2013-03-17 03:38:31	NaN	112.187	4.8658	23.234		2013-03-17 04:08:51	8.08	2.2525
												2013-03-17 03:38:37	NaN	118.702	4.86738	23.2358		2013-03-17 04:08:59	8.0525	2.2425
												2013-03-17 03:38:43	NaN	117.891	4.86896	23.2376		2013-03-17 04:09:07	8.0275	2.2325
												2013-03-17 03:38:49	NaN	116.957	4.87054	23.2394		2013-03-17 04:09:15	8.0025	2.2225
												2013-03-17 03:38:55	NaN	109.957	4.87213	23.2412		2013-03-17 04:09:23	7.9775	2.2125
												2013-03-17 03:39:01	NaN	91.521	4.87371	23.243		2013-03-17 04:09:31	7.95	2.2025
												2013-03-17 03:39:07	NaN	112.19	4.87529	23.2448		2013-03-17 04:09:39	7.9225	2.1925
												2013-03-17 03:39:13	NaN	111.03	4.87687	23.2466		2013-03-17 04:09:47	7.8975	2.1825
												2013-03-17 03:39:19	NaN	101.89	4.87845	23.2484		2013-03-17 04:09:55	7.87	2.1725
												2013-03-17 03:39:25	NaN	101.89	4.88003	23.2503		2013-03-17 04:10:03	7.84	2.165
												2013-03-17 03:39:31	NaN	101.89	4.88161	23.2521		2013-03-17 04:10:11	7.8125	2.155
												2013-03-17 03:39:37	NaN	101.89	4.88319	23.2539		2013-03-17 04:10:19	7.7825	2.145
												2013-03-17 03:39:43	NaN	101.89	4.88477	23.2557		2013-03-17 04:10:27	7.7525	2.135
												2013-03-17 03:39:49	NaN	91.6299	4.88635	23.2575		2013-03-17 04:10:35	7.7225	2.1275
												2013-03-17 03:39:55	NaN	98.0334	4.88793	23.2593		2013-03-17 04:10:43	7.6925	2.1175
												2013-03-17 03:40:01	NaN	116.967	4.88948	23.2611		2013-03-17 04:10:51	7.66	2.1075
												2013-03-17 03:40:07	NaN	123.543	4.89098	23.2628		2013-03-17 04:10:59	7.625	2.1
												2013-03-17 03:40:13	NaN	123.55	4.89247	23.2646		2013-03-17 04:11:07	7.595	2.09
												2013-03-17 03:40:19	NaN	123.55	4.89397	23.2663		2013-03-17 04:11:15	7.5625	2.08
												2013-03-17 03:40:25	NaN	123.55	4.89546	23.2681		2013-03-17 04:11:23	7.525	2.07
												2013-03-17 03:40:31	NaN	123.55	4.89696	23.2698		2013-03-17 04:11:31	7.495	2.0625
												2013-03-17 03:40:37	NaN	123.55	4.89845	23.2716		2013-03-17 04:11:39	7.455	2.0525
												2013-03-17 03:40:43	NaN	123.55	4.89995	23.2733		2013-03-17 04:11:47	7.425	2.0425
												2013-03-17 03:40:49	NaN	123.55	4.90144	23.2751		2013-03-17 04:11:55	7.385	2.035
												2013-03-17 03:40:55	NaN	103.353	4.90294	23.2768		2013-03-17 04:12:03	7.345	2.025
												2013-03-17 03:41:01	NaN	110.348	4.90443	23.2786		2013-03-17 04:12:11	7.3125	2.015
												2013-03-17 03:41:07	NaN	123.55	4.90593	23.2803		2013-03-17 04:12:19	7.275	2.0075
												2013-03-17 03:41:13	NaN	118.782	4.90742	23.2821		2013-03-17 04:12:27	7.235	1.9975
												2013-03-17 03:41:19	NaN	116.109	4.90892	23.2839		2013-03-17 04:12:35	7.195	1.9875
												2013-03-17 03:41:25	NaN	120.534	4.91041	23.2856		2013-03-17 04:12:43	7.155	1.9775
												2013-03-17 03:41:31	NaN	108.479	4.91191	23.2874		2013-03-17 04:12:51	7.11	1.97
												2013-03-17 03:41:37	NaN	92.5423	4.9134	23.2891		2013-03-17 04:12:59	7.065	1.96
												2013-03-17 03:41:43	NaN	92.545	4.9149	23.2909		2013-03-17 04:13:07	7.025	1.95
												2013-03-17 03:41:49	NaN	92.545	4.91639	23.2926		2013-03-17 04:13:15	6.98	1.94
												2013-03-17 03:41:55	NaN	92.5459	4.91788	23.2944		2013-03-17 04:13:23	6.935	1.93
												2013-03-17 03:42:01	NaN	92.5453	4.91938	23.2961		2013-03-17 04:13:31	6.8875	1.9225
												2013-03-17 03:42:07	NaN	92.5463	4.92087	23.2979		2013-03-17 04:13:39	6.8425	1.9125
												2013-03-17 03:42:13	NaN	92.5487	4.92237	23.2996		2013-03-17 04:13:47	6.7925	1.9025
												2013-03-17 03:42:19	NaN	92.55	4.92386	23.3014		2013-03-17 04:13:55	6.745	1.8925
												2013-03-17 03:42:25	NaN	85.7237	4.92536	23.3031		2013-03-17 04:14:03	6.695	1.8825
												2013-03-17 03:42:31	NaN	81.891	4.92685	23.3049		2013-03-17 04:14:11	6.6475	1.8725
												2013-03-17 03:42:37	NaN	92.5498	4.92835	23.3067		2013-03-17 04:14:19	6.5975	1.8625
												2013-03-17 03:42:43	NaN	92.5524	4.92984	23.3084		2013-03-17 04:14:27	6.545	1.8525
												2013-03-17 03:42:49	NaN	92.554	4.93134	23.3102		2013-03-17 04:14:35	6.4925	1.84
												2013-03-17 03:42:55	NaN	92.554	4.93283	23.3119		2013-03-17 04:14:43	6.44	1.8275
												2013-03-17 03:43:01	NaN	92.554	4.93433	23.3137		2013-03-17 04:14:51	6.3875	1.815
												2013-03-17 03:43:07	NaN	78.2346	4.93582	23.3154		2013-03-17 04:14:59	6.33	1.805
												2013-03-17 03:43:13	NaN	71.0704	4.93732	23.3172		2013-03-17 04:15:07	6.2725	1.7925
												2013-03-17 03:43:19	NaN	69.3	4.93881	23.3189		2013-03-17 04:15:15	6.215	1.78
												2013-03-17 03:43:25	NaN	73.3335	4.94031	23.3207		2013-03-17 04:15:23	6.1575	1.7675
												2013-03-17 03:43:31	NaN	84.3978	4.9418	23.3224		2013-03-17 04:15:31	6.0975	1.755
												2013-03-17 03:43:37	NaN	92.5586	4.9433	23.3242		2013-03-17 04:15:39	6.035	1.7425
												2013-03-17 03:43:43	NaN	95.7771	4.94479	23.3259		2013-03-17 04:15:47	5.9725	1.73
												2013-03-17 03:43:49	NaN	104.676	4.94629	23.3277		2013-03-17 04:15:55	5.9075	1.7175
												2013-03-17 03:43:55	NaN	110.277	4.94778	23.3295		2013-03-17 04:16:03	5.845	1.705
												2013-03-17 03:44:01	NaN	104.37	4.94928	23.3312		2013-03-17 04:16:11	5.7775	1.6925
												2013-03-17 03:44:07	NaN	123.58	4.95077	23.333		2013-03-17 04:16:19	5.71	1.6775
												2013-03-17 03:44:13	NaN	123.58	4.95227	23.3347		2013-03-17 04:16:27	5.64	1.6675
												2013-03-17 03:44:19	NaN	96.227	4.95376	23.3365		2013-03-17 04:16:35	5.5725	1.655
												2013-03-17 03:44:25	NaN	125.085	4.95526	23.3382		2013-03-17 04:16:43	5.5	1.6425
												2013-03-17 03:44:31	NaN	107.742	4.95675	23.34		2013-03-17 04:16:51	5.43	1.6275
												2013-03-17 03:44:37	NaN	103.864	4.95825	23.3417		2013-03-17 04:16:59	5.35	1.615
												2013-03-17 03:44:43	NaN	112.24	4.95974	23.3435		2013-03-17 04:17:07	5.28	1.6025
												2013-03-17 03:44:49	NaN	107.91	4.96124	23.3452		2013-03-17 04:17:15	5.2025	1.5875
												2013-03-17 03:44:55	NaN	101.94	4.96273	23.347		2013-03-17 04:17:23	5.125	1.575
												2013-03-17 03:45:01	NaN	101.94	4.96419	23.3487		2013-03-17 04:17:31	5.04	1.5625
												2013-03-17 03:45:07	NaN	97.0853	4.96558	23.3504		2013-03-17 04:17:39	4.96	1.5475
												2013-03-17 03:45:13	NaN	79.2211	4.96696	23.3521		2013-03-17 04:17:47	4.88	1.535
												2013-03-17 03:45:19	NaN	101.94	4.96835	23.3539		2013-03-17 04:17:55	4.805	1.5225
												2013-03-17 03:45:25	NaN	101.94	4.96974	23.3556		2013-03-17 04:18:03	4.72	1.5075
												2013-03-17 03:45:31	NaN	86.1786	4.97112	23.3573		2013-03-17 04:18:11	4.635	1.495
												2013-03-17 03:45:37	NaN	90.4261	4.97251	23.359		2013-03-17 04:18:19	4.55	1.48
												2013-03-17 03:45:43	NaN	98.6725	4.9739	23.3607		2013-03-17 04:18:27	4.47	1.465
												2013-03-17 03:45:49	NaN	91.6794	4.97528	23.3624		2013-03-17 04:18:35	4.3825	1.4475
												2013-03-17 03:45:55	NaN	88.3019	4.97667	23.3641		2013-03-17 04:18:43	4.295	1.4325
												2013-03-17 07:02:01	617.113	1.36685	5.35469	2.04721		2013-03-17 04:18:51	4.2075	1.4175
												2013-03-17 07:02:07	0.536752	1.36533	5.35299	2.04857		2013-03-17 04:18:59	4.12	1.405
												2013-03-17 07:02:13	0.508502	1.36369	5.35129	2.04993		2013-03-17 04:19:07	4.0325	1.39
												2013-03-17 07:02:19	3.94757	1.3631	5.34959	2.05129		2013-03-17 04:19:15	3.9425	1.375
												2013-03-17 07:02:25	11.4913	1.44785	5.34789	2.05265		2013-03-17 04:19:23	3.8525	1.3625
												2013-03-17 07:02:31	0.48584	1.40023	5.3462	2.05401		2013-03-17 04:19:31	3.7625	1.3475
												2013-03-17 07:02:37	NaN	1.32552	5.3445	2.05537		2013-03-17 04:19:39	3.6725	1.3325
												2013-03-17 07:02:43	NaN	1.49125	5.3428	2.05673		2013-03-17 04:19:47	3.5825	1.3175
												2013-03-17 07:02:49	55.0747	1.3739	5.3411	2.05809		2013-03-17 04:19:55	3.4925	1.305
												2013-03-17 07:02:55	0.4579	1.39222	5.3394	2.05944		2013-03-17 04:20:03	3.4025	1.2875
												2013-03-17 07:03:01	6.44599	1.5365	5.3377	2.0608		2013-03-17 04:20:11	3.31	1.275
												2013-03-17 07:03:07	105.026	1.5365	5.336	2.06216		2013-03-17 04:20:19	3.22	1.26
												2013-03-17 07:03:13	0.57742	1.53967	5.3343	2.06352		2013-03-17 04:20:27	3.13	1.245
												2013-03-17 07:03:19	2.40079	1.41751	5.3326	2.06488		2013-03-17 04:20:35	3.0425	1.23
												2013-03-17 07:03:25	2.23114	1.37682	5.3309	2.06624		2013-03-17 04:20:43	2.95	1.215
												2013-03-17 07:03:31	0.541254	1.3772	5.3292	2.0676		2013-03-17 04:20:51	2.86	1.2025
												2013-03-17 07:03:37	NaN	1.45845	5.3275	2.06896		2013-03-17 04:20:59	2.7725	1.185
												2013-03-17 07:03:43	0.666517	1.46897	5.32581	2.07032		2013-03-17 04:21:07	2.6875	1.1725
												2013-03-17 07:03:49	1.24409	1.36927	5.32411	2.07168		2013-03-17 04:21:15	2.6	1.1575
												2013-03-17 07:03:55	16.1255	1.36726	5.32241	2.07304		2013-03-17 04:21:23	2.51	1.1425
												2013-03-17 07:04:01	0.971059	1.39815	5.32071	2.0744		2013-03-17 04:21:31	2.4225	1.1275
												2013-03-17 07:04:07	NaN	1.51427	5.31901	2.07576		2013-03-17 04:21:39	2.34	1.1125
												2013-03-17 07:04:13	0.968265	1.38749	5.31731	2.07712		2013-03-17 04:21:47	2.26	1.0975
												2013-03-17 07:04:19	14661.5	1.89712	5.31561	2.07848		2013-03-17 04:21:55	2.175	1.085
												2013-03-17 07:04:25	104.845	1.43656	5.31391	2.07984		2013-03-17 04:22:03	2.09	1.07
												2013-03-17 07:04:31	54991.8	1.63474	5.31221	2.0812		2013-03-17 04:22:11	2.01	1.055
												2013-03-17 07:04:37	16.8821	1.49382	5.31051	2.08256		2013-03-17 04:22:19	1.93	1.0425
												2013-03-17 07:04:43	10.2604	1.57174	5.30881	2.08392		2013-03-17 04:22:27	1.85	1.025
												2013-03-17 07:04:49	21.2363	1.6278	5.30711	2.08528		2013-03-17 04:22:35	1.7775	1.0125
												2013-03-17 07:04:55	24.2167	1.53251	5.30542	2.08664		2013-03-17 04:22:43	1.7	0.9975
												2013-03-17 07:05:01	2.28997	1.47344	5.30455	2.088		2013-03-17 04:22:51	1.6275	0.9875
												2013-03-17 07:05:07	284.343	1.40898	5.3055	2.08938		2013-03-17 04:22:59	1.5525	0.975
												2013-03-17 07:05:13	5.69193	1.5322	5.30645	2.09076		2013-03-17 04:23:07	1.4825	0.9625
												2013-03-17 07:05:19	1200.35	1.53214	5.30741	2.09214		2013-03-17 04:23:15	1.41	0.9475
												2013-03-17 07:05:25	2.8528	1.52036	5.30836	2.09352		2013-03-17 04:23:23	1.3425	0.935
												2013-03-17 07:05:31	5.66027	1.22784	5.30931	2.0949		2013-03-17 04:23:31	1.275	0.9225
												2013-03-17 07:05:37	7.80091	1.49446	5.31026	2.09628		2013-03-17 04:23:39	1.2075	0.9075
												2013-03-17 07:05:43	43.4245	1.53048	5.31121	2.09765		2013-03-17 04:23:47	1.1425	0.8975
												2013-03-17 07:05:49	1.86823	1.52993	5.31217	2.09903		2013-03-17 04:23:55	1.0775	0.885
												2013-03-17 07:05:55	5.91219	1.34747	5.31312	2.10041		2013-03-17 04:24:03	1.015	0.8725
												2013-03-17 07:06:01	5.11762	1.37043	5.31407	2.10179		2013-03-17 04:24:11	0.955	0.86
												2013-03-17 07:06:07	4.63674	1.52914	5.31502	2.10317		2013-03-17 04:24:19	0.89	0.8475
												2013-03-17 07:06:13	12.774	1.52592	5.31597	2.10455		2013-03-17 04:24:27	0.835	0.835
												2013-03-17 07:06:19	58.6255	1.52313	5.31693	2.10593		2013-03-17 04:24:35	0.775	0.825
												2013-03-17 07:06:25	131.136	1.5232	5.31788	2.1073		2013-03-17 04:24:43	0.72	0.8125
												2013-03-17 07:06:31	2.21779	1.52371	5.31883	2.10868		2013-03-17 04:24:51	0.6625	0.8
												2013-03-17 07:06:37	1.33303	1.52773	5.31978	2.11006		2013-03-17 04:24:59	0.61	0.79
												2013-03-17 07:06:43	11.0796	1.52847	5.32074	2.11144		2013-03-17 04:25:07	0.5575	0.7775
												2013-03-17 07:06:49	41.3503	1.52444	5.32169	2.11282		2013-03-17 04:25:15	0.5025	0.7675
												2013-03-17 07:06:55	3.88067	1.52554	5.32264	2.1142		2013-03-17 04:25:23	0.4525	0.755
												2013-03-17 07:07:01	7.25609	1.52669	5.32359	2.11558		2013-03-17 04:25:31	0.4	0.745
												2013-03-17 07:07:07	3.10674	1.527	5.32454	2.11695		2013-03-17 04:25:39	0.3525	0.735
												2013-03-17 07:07:13	10.5243	1.52685	5.3255	2.11833		2013-03-17 04:25:47	0.305	0.725
												2013-03-17 07:07:19	8.22466	1.52851	5.32645	2.11971		2013-03-17 04:25:55	0.255	0.7125
												2013-03-17 07:07:25	6.51553	1.53127	5.3274	2.12109		2013-03-17 04:26:03	0.2125	0.7025
												2013-03-17 07:07:31	4.44086	1.53151	5.32835	2.12247		2013-03-17 04:26:11	0.165	0.6925
												2013-03-17 07:07:37	2.00979	1.5307	5.3293	2.12385		2013-03-17 04:26:19	0.125	0.6825
[truncated: 18,862 more rows]

## Sheet: Figure 2
Fig 2a	Time (hours)
Energy (keV)	Flux (cm^2 sr s)^-1	100	103.912	107.978	112.202	116.591	121.153	125.893	130.818	135.936	141.254	146.78	152.522	158.489	164.69	171.133	177.828	184.785	192.014	199.526	207.332	215.443	223.872	232.631	241.732	251.189	261.016	271.227	281.838	292.864	304.322	316.228	328.599	341.455	354.813	368.695	383.119	398.107	413.682	429.866	446.684	464.159	482.318	501.187	520.795	541.17	562.341	584.341	607.202
	0	44151.3	44880.3	45583.6	46256.5	46897.4	47493.4	48055.8	48571.7	49039.5	49452.9	49811.8	50111.4	50343.7	50511.9	50604.9	50635.3	50582.4	50444.6	50234.8	49931.9	49542.6	49074.8	48509.2	47865.1	47124.9	46298.2	45376.9	44361.2	43278.1	42111.7	40862	39541.8	38155.9	36705.9	35217.5	33650.6	32080.5	30439.8	28789.6	27140.9	25474.7	23813.2	22166.2	20538.3	18941	17385.3	15875.7	14422.7
	0.166667	51335.4	47836.3	45723	44646.3	44396.4	44648	45106.2	45610.9	46094.7	46535.3	46926.3	47262.7	47543.1	47746.6	47882.8	47951.6	47948.4	47871.5	47724.1	47498.2	47193.8	46809.3	46331.8	45759.9	45099.8	44353.1	43518.4	42598.8	41597.4	40520.7	39373.6	38143.1	36840.5	35477.1	34057.5	32588.3	31079.1	29536.2	27967.7	26383.1	24777.7	23170.7	21576.6	20001.6	18457.1	16949.5	15488.8	14080.4
	0.333333	51335.4	48068.6	45846.4	44223.4	43239.6	42874.3	42951.2	43271.7	43691.4	44122.4	44526.2	44881.9	45184.7	45415.4	45582	45683	45715	45678.2	45575.6	45404.2	45159	44840.2	44430.1	43927	43335.8	42656.4	41892.2	41043	40113.8	39114	38047	36895	35670.9	34382.8	33037	31639.9	30204.3	28733.5	27235.5	25718.2	24173.7	22626	21084.7	19561	18064.6	16601.8	15181.1	13812.6
	0.5	51335.4	47977.3	45566	43622.6	42214.2	41406.7	41115.1	41187.2	41466	41834.5	42217.4	42576.3	42892	43140.3	43329.4	43457.5	43520	43518.4	43455.9	43332.6	43140.3	42880.7	42531.5	42094.1	41568.6	40956.5	40259.6	39480.9	38623.8	37699.3	36705.9	35634.1	34486.9	33275.7	32003.5	30680.1	29316.7	27918	26490.4	25040.5	23560.1	22070	20586.4	19114	17665.6	16247.7	14868.9	13540
	0.666667	51335.4	47839.5	45229.5	43020.1	41289.8	40145.8	39551.4	39383.2	39498.5	39770.9	40105.8	40448.6	40764.3	41023.8	41228.9	41376.3	41464.4	41491.7	41464.4	41381.1	41235.3	41023.8	40730.6	40349.3	39884.7	39335.1	38700.7	37986.1	37196.2	36340.6	35419.4	34419.6	33346.2	32205.4	31005.4	29752.5	28456.3	27126.5	25764.7	24378.8	22960.8	21528.5	20097.7	18678.2	17276.3	15901.6	14563.8	13273.3
	0.833333	51335.4	47706.5	44915.5	42478.6	40485.5	39072.4	38223.2	37841.9	37797	37960.5	38231.2	38540.4	38843.3	39104.4	39319.1	39482.5	39589.9	39641.1	39642.7	39591.5	39482.5	39314.3	39066	38734.3	38322.5	37825.9	37249.1	36593.8	35864.8	35070.1	34213	33278.9	32271.1	31197.6	30063.3	28874.5	27642.4	26376.7	25077.3	23750.7	22388.9	21012.6	19633.1	18260	16903	15570.6	14271.7	13017.2
	1	51335.4	47589.6	44639.9	42010.8	39801.4	38162.3	37100.1	36532.9	36337.4	36390.3	36589	36854.9	37136.9	37391.7	37608	37779.4	37901.2	37971.7	37995.7	37971.7	37893.2	37758.6	37547.1	37258.7	36890.2	36441.6	35914.5	35310.4	34635.9	33897.3	33096.2	32219.8	31273	30258.8	29183.7	28054.2	26881.4	25673.3	24430	23157.9	21850.5	20523.9	19192.5	17864.3	16550.5	15256.6	13994.2	12773.9
	1.16667	51335.4	47488.6	44406	41613.4	39221.4	37394.9	36150	35419.4	35087.7	35036.5	35159.8	35377.7	35630.9	35871.2	36085.9	36262.1	36391.9	36476.8	36518.5	36515.3	36460.8	36353.5	36174	35919.3	35589.2	35180.7	34696.8	34137.6	33508	32819.1	32067.6	31244.1	30348.5	29388.8	28368.2	27291.5	26173.2	25016.4	23824.4	22603.6	21344.2	20065.7	18777.5	17492.6	16217.3	14960	13732	12543.5
	1.33333	51335.4	47403.7	44207.4	41277	38731.1	36744.4	35345.7	34470.9	34017.5	33866.9	33916.5	34083.2	34304.3	34527	34733.7	34909.9	35046.1	35140.6	35195.1	35207.9	35172.7	35087.7	34932.3	34706.4	34408.4	34033.5	33586.5	33065.8	32479.4	31830.5	31123.9	30345.3	29497.7	28586.1	27612	26585	25513.1	24404.4	23260.4	22086.1	20870	19634.7	18388.2	17141.7	15902.6	14680.1	13484.1	12325.4
	1.5	51335.4	47331.6	44037.5	40991.8	38314.5	36191.6	34658.4	33660.2	33096.2	32855.9	32835.1	32948.8	33134.7	33336.6	33532	33705.1	33846.1	33947	34011.1	34036.7	34015.9	33947	33814	33612.1	33338.2	32993.7	32577.1	32090.1	31538.9	30928.5	30260.4	29520.2	28714.3	27844.3	26913.4	25929.7	24902.7	23835.6	22734.9	21600.6	20427.8	19231	18022.9	16811.7	15606.7	14416.3	13250.3	12119.4
	1.66667	51335.4	47270.7	43893.3	40748.2	37958.8	35717.4	34068.8	32960	32298.3	31974.7	31888.2	31952.3	32102.9	32280.7	32465	32631.6	32771	32876.7	32948.8	32982.5	32974.5	32920	32803	32620.4	32368.8	32048.4	31659.1	31200.9	30680.1	30101.8	29467.3	28762.3	27993.3	27160.2	26267.7	25324.1	24335.5	23306.9	22244.7	21148.8	20012.8	18852.9	17678.5	16500.9	15328.1	14167.4	13029.4	11924.5
	1.83333	51335.4	47217.8	43770	40538.4	37652.8	35308.8	33557.7	32352.8	31603	31204.1	31055.1	31071.1	31186.4	31341.8	31510.1	31670.3	31808.1	31917	31992.3	32035.6	32035.6	31992.3	31889.8	31721.6	31489.2	31189.6	30822.7	30390.2	29895.1	29345.5	28739.9	28065.4	27328.4	26528.9	25671.7	24761.7	23808.4	22815	21786.4	20725.8	19625.1	18497.2	17356.4	16209.3	15065.5	13932.6	12820.6	11740.1
	2	51335.4	47171.4	43664.2	40357.3	37386.9	34953.2	33112.3	31820.9	30992.6	30524.7	30316.4	30287.6	30369.3	30499.1	30652.9	30805.1	30939.7	31050.2	31130.4	31176.8	31186.4	31152.8	31059.9	30906.1	30689.8	30407.8	30060.1	29649.9	29177.3	28651.8	28071.8	27424.5	26714.7	25945.7	25119	24241	23318.1	22358.4	21360.3	20331.7	19259.8	18163.9	17053.6	15934.5	14817.6	13710.8	12623.3	11565.5
	2.16667	51335.4	47132.9	43571.3	40198.7	37153	34640.7	32718.1	31351.5	30451	29919.1	29658	29585.9	29633.9	29742.9	29880.7	30023.3	30154.6	30263.6	30346.9	30398.2	30414.2	30388.5	30305.2	30164.2	29959.2	29693.2	29363.2	28970.6	28520.4	28014.1	27456.6	26834.9	26149.2	25405.8	24606.3	23757.1	22863.1	21930.6	20962.9	19961.6	18920.1	17851.5	16766.8	15675.4	14583.8	13501.1	12436.3	11399.8
	2.33333	51335.4	47097.7	43488	40059.3	36946.3	34363.6	32368.8	30931.7	29967.2	29377.6	29066.7	28953	28970.6	29055.5	29178.9	29311.9	29440.1	29547.4	29632.3	29688.4	29709.2	29690	29616.3	29483.3	29292.7	29039.5	28723.9	28349	27914.8	27429.3	26891	26288.6	25626.9	24907.5	24132	23306.9	22438.5	21533.3	20591.2	19615.5	18599.7	17556.7	16497.6	15431.1	14363.1	13302.7	12259.4	11242.8
	2.5	51335.4	47067.2	43415.9	39934.3	36762	34115.2	32056.4	30555.2	29531.4	28887.3	28530	28379.4	28366.6	28430.7	28538	28661.4	28784.8	28892.1	28978.6	29037.9	29061.9	29049.1	28983.4	28860.1	28679	28437.1	28135.9	27775.4	27357.2	26887.8	26367.1	25785.5	25143	24444.5	23691.4	22888.7	22044.4	21161.6	20241.9	19291.8	18300.1	17281.1	16244.5	15200.4	14154.3	13115	12091.5	11093.7
	2.66667	51335.4	47038.4	43350.2	39822.2	36597	33890.9	31772.8	30212.3	29134	28440.3	28041.4	27855.5	27813.8	27855.5	27948.4	28063.8	28180.7	28288.1	28374.6	28437.1	28465.9	28459.5	28400.2	28284.9	28113.5	27882.7	27592.7	27245.1	26842.9	26387.9	25883.2	25317.6	24692.8	24013.5	23279.7	22499.4	21675.9	20813.9	19916.7	18987.4	18016.5	17020	16006.1	14982.5	13956.8	12937	11932.2	10951.9
	2.83333	51335.4	47014.4	43290.9	39721.2	36446.4	33685.8	31513.3	29899.9	28770.3	28031.7	27591.1	27371.6	27304.4	27325.2	27403.7	27509.4	27623.2	27727.3	27815.4	27881.1	27914.8	27913.2	27860.3	27753	27589.5	27370	27091.3	26754.8	26365.5	25924.9	25434.6	24883.5	24276.2	23612.9	22898.4	22134.1	21329.8	20488.7	19610.7	18702.2	17752.2	16774.8	15780.5	14776.4	13769.6	12768.3	11781	10817.1
	3	51335.4	46990.3	43238	39628.3	36307	33498.4	31274.6	29611.5	28435.5	27653.6	27176.2	26923	26830.1	26831.7	26897.4	26993.5	27102.5	27205	27294.7	27362	27400.5	27403.7	27357.2	27257.9	27102.5	26892.6	26623.4	26299.8	25921.7	25493.9	25016.4	24479.7	23886.9	23239.6	22541.1	21794.5	21007.8	20182.7	19323.9	18433.1	17500.6	16542.5	15567.4	14581.4	13592.4	12608	11637.1	10688.9
	3.16667	51335.4	46969.5	43188.4	39543.4	36180.4	33325.3	31055.1	29343.9	28123.1	27301.1	26786.8	26504.9	26387.9	26370.3	26423.2	26511.3	26615.4	26716.4	26806.1	26876.6	26918.2	26927.8	26887.8	26794.9	26649.1	26447.2	26189.2	25875.2	25508.3	25091.7	24627.1	24103.2	23523.2	22890.3	22206.2	21475.6	20705	19897.5	19054.7	18179.9	17265.1	16324.6	15365.9	14396.7	13424.2	12456	11500.4	10566.7
	3.33333	51335.4	46950.3	43141.9	39463.3	36061.9	33165.1	30848.4	29095.6	27831.5	26971.1	26424.8	26113.9	25972.9	25937.7	25976.1	26056.3	26155.6	26256.5	26347.9	26419.9	26466.4	26479.2	26445.6	26360.7	26222.9	26029	25780.7	25477.9	25120.6	24715.2	24261.8	23750.7	23181.9	22561.9	21892.2	21176	20419.8	19628.3	18800	17941.2	17042.4	16117.9	15175	14221.8	13264.6	12311.5	11370.4	10450.2
	3.5	51335.4	46932.7	43098.6	39389.6	35951.3	33014.5	30656.1	28861.7	27557.5	26660.3	26081.9	25743.8	25580.4	25529.1	25554.8	25626.9	25721.4	25820.7	25912.1	25989	26038.6	26057.9	26030.6	25952.1	25822.3	25636.5	25397.8	25103	24756.9	24362.7	23918.9	23419.1	22863.1	22255.9	21599	20895.6	20153.8	19373.6	18561.3	17715.3	16832.5	15922.1	14994.3	14055.6	13113	12173.8	11246.3	10339.2
	3.66667	51335.4	46916.6	43058.6	39320.7	35847.2	32871.9	30475.1	28640.6	27299.5	26367.1	25756.6	25393	25208.7	25139.8	25154.2	25218.3	25309.6	25407.4	25500.3	25578.8	25633.3	25657.3	25634.9	25564.4	25442.6	25266.4	25035.7	24750.5	24414	24029.5	23596.9	23106.6	22561.9	21965.9	21321.8	20631.3	19900.7	19134.8	18333.7	17503.8	16633.8	15736.9	14822.9	13898	12968.8	12042.9	11128.3	10233.3
	3.83333	51335.4	46900.6	43021.7	39255	35749.4	32737.3	30303.6	28430.7	27054.4	26088.3	25449	25059.7	24854.6	24769.7	24771.3	24829	24915.5	25011.6	25106.2	25187.9	25245.6	25276	25260	25197.5	25082.1	24915.5	24692.8	24417.2	24090.4	23715.5	23292.5	22813.4	22278.3	21693.5	21059.1	20381.3	19663.6	18908.9	18120.7	17301.9	16444.8	15561.3	14660.3	13748.1	12831.9	11918.3	11015.6	10132
	4	51335.4	46884.6	42986.5	39194.1	35656.5	32610.8	30140.2	28232	26820.5	25823.9	25155.8	24740.9	24516.6	24415.6	24406	24455.7	24539	24633.5	24728	24813	24875.4	24910.7	24902.7	24846.6	24739.3	24580.6	24367.6	24101.6	23782.8	23417.5	23004.1	22534.7	22010.7	21435.6	20812.3	20144.2	19437.6	18695.8	17918.8	17111.3	16265.3	15394.7	14505.7	13605.7	12701.3	11799.4	10908.1	10035.4
	4.16667	51335.4	46802.9	42887.2	39077.2	35518.7	32445.7	29946.3	28006.1	26564.1	25537.1	24841.8	24404.4	24159.3	24043.9	24023.1	24064.7	24141.6	24236.2	24332.3	24420.4	24487.7	24527.8	24526.2	24478.1	24380.4	24229.8	24026.3	23769.9	23460.7	23105	22702.9	22243.1	21728.8	21164.8	20552.8	19897.5	19202.1	18469.9	17705.7	16911	16077.9	15218.8	14342.2	13454.6	12562.7	11673	10793.4	9932.07
	4.33333	51335.4	46732.4	42810.2	38993.9	35417.8	32317.6	29779.7	27801	26320.6	25256.8	24527.8	24061.5	23792.4	23657.8	23622.5	23656.2	23728.3	23819.6	23917.3	24007.1	24079.2	24127.2	24133.6	24093.6	24003.9	23862.9	23669	23423.9	23125.9	22781.4	22388.9	21940.3	21437.2	20884.4	20283.6	19639.5	18955.4	18237.6	17484.6	16701.1	15881.6	15035.5	14171.8	13297	12417.5	11540.3	10672.9	9823.29
	4.5	51335.4	46689.1	42770.2	38955.4	35366.5	32235.9	29658	27631.2	26102.7	24995.6	24226.6	23725.1	23428.7	23271.7	23220.4	23241.2	23305.3	23395	23492.8	23585.7	23664.2	23718.7	23731.5	23701	23622.5	23492.8	23310.1	23074.6	22787.8	22454.6	22074.8	21637.4	21145.6	20605.6	20016	19383.2	18711.9	18005.3	17265.1	16494.4	15686.5	14852.8	14001.8	13139.6	12272.9	11408	10552.6	9714.34
	4.66667	51335.4	46661.9	42751	38939.4	35339.3	32181.4	29561.8	27488.6	25908.9	24750.5	23938.2	23398.2	23068.2	22885.5	22815	22821.5	22879.1	22964	23061.8	23157.9	23241.2	23302.1	23326.1	23305.3	23236.4	23117.9	22946.4	22723.7	22451.3	22129.3	21760.8	21336.2	20857.2	20328.5	19751.7	19130	18471.5	17776.2	17047.2	16289.4	15493.9	14672.8	13834.2	12984.4	12129.8	11276.9	10433.4	9606.51
	4.83333	51335.4	46642.7	42741.4	38934.6	35324.9	32139.7	29481.7	27358.8	25726.2	24518.2	23657.8	23076.2	22712.5	22499.4	22408.1	22400.1	22446.5	22528.3	22624.4	22723.7	22813.4	22880.7	22912.8	22903.2	22845.5	22739.7	22581.1	22372.8	22111.7	21804.1	21446.8	21035	20568.8	20052.9	19488.9	18881.7	18234.4	17550.3	16834.1	16089.1	15304.8	14495.9	13669.3	12831.7	11989.1	11148.1	10316.1	9500.29
	5	51335.4	46629.8	42734.9	38931.4	35312	32101.3	29404.8	27235.5	25553.2	24292.3	23383.8	22759	22356.8	22114.9	21997.9	21973.9	22010.7	22084.4	22180.6	22281.5	22376	22451.3	22493	22493	22449.7	22356.8	22212.6	22017.2	21770.4	21475.6	21134.4	20735.4	20283.6	19780.5	19229.4	18635	18000.5	17329.2	16624.2	15890.7	15119.5	14322.5	13508	12682.2	11851.3	11021.9	10201.1	9395.98
	5.16667	51335.4	21011	14259.1	11907.1	10964.2	10526.3	10305.7	10212.9	10217.3	10301.9	10453.3	10657.5	10898	11163	11447.6	11745.1	12048.6	12352.5	12653.2	12946.4	13223.9	13471.3	13682.8	13861.3	14005.3	14111.8	14179	14205.1	14189.1	14131.5	14032.7	13891.1	13703.4	13469.8	13190.9	12868.7	12505.7	12104.6	11668.2	11209.5	10729.2	10220.5	9687.42	9135.15	8569.42	7996.16	7421.3	6850.6
	5.33333	51335.4	13722.5	5444.21	2790.2	1940.08	1704.4	1685.17	1748.46	1850.36	1976.61	2122.73	2285.19	2459.35	2642.96	2837.78	3044.3	3261.72	3488.59	3723.63	3964.59	4206.2	4436.28	4650.81	4855.57	5051.19	5236.4	5409.28	5567.74	5710.49	5836.9	5949.86	6047.11	6121.45	6170.16	6191.3	6184.25	6148.85	6085.4	5997.76	5911.72	5823.6	5706	5555.56	5373.55	5163.19	4927.99	4671.96	4401.19
	5.5	51335.4	11380	3399.51	1079.97	385.485	179.909	125.167	119.036	130.339	149.629	174.141	203.06	235.825	272.467	313.675	360.026	411.969	469.791	533.686	603.413	677.834	753.762	829.913	907.795	987.968	1070.24	1154.11	1238.98	1324.27	1409.92	1497.32	1585.73	1671.71	1753.11	1828.41	1896.18	1955.46	2006.09	2050.79	2106.87	2173.52	2229.75	2269.33	2290.16	2291.6	2273.65	2237.12	2185.53
	5.66667	51335.4	10320.9	2765.36	756.005	208.908	59.2454	18.3642	7.49612	5.10775	5.30225	6.48146	8.23633	10.4791	13.2431	16.6386	20.7963	25.8592	31.9795	39.3047	47.942	57.882	68.8617	80.7819	93.8974	108.384	124.35	141.857	160.939	181.639	204.118	228.839	255.868	284.627	314.604	345.398	376.624	407.931	439.302	472.194	513.034	562.686	613.939	663.319	708.965	749.484	783.802	811.264	833.262
	5.83333	51335.4	9696.55	2439.64	620.829	157.727	39.9952	10.1602	2.6138	0.713883	0.250469	0.160907	0.178771	0.239526	0.331475	0.458832	0.631579	0.863447	1.1714	1.57509	2.09485	2.74662	3.53281	4.46447	5.57655	6.90443	8.48482	10.3554	12.5568	15.1371	18.1639	21.7512	25.9777	30.8436	36.3503	42.4962	49.2783	56.7076	64.8899	74.3059	86.5722	102.374	120.495	140.18	160.891	182.136	203.413	224.369	245.55
	6	51335.4	9298.25	2245.78	546.055	131.93	31.635	7.5381	1.78771	0.422959	0.100481	0.0247649	0.01	0.01	0.01	0.01	0.0109355	0.0165057	0.0246944	0.0365185	0.053234	0.0762173	0.106665	0.146269	0.197917	0.265097	0.352047	0.463863	0.606858	0.789026	1.02121	1.31922	1.69959	2.17528	2.76072	3.47112	4.32444	5.34391	6.57358	8.12353	10.2854	13.2845	17.084	21.6743	27.0512	33.1972	40.0785	47.6985	56.3583
	6.16667	51335.4	9275.34	2227.19	536.314	127.764	30.0537	6.98518	1.60522	0.365137	0.0823136	0.0184267	0.01	0.01	0.01	0.01	0.01	0.01	0.01	0.01	0.01	0.01	0.01	0.01	0.01	0.01	0.0117961	0.0168197	0.0238068	0.0334904	0.0469102	0.06559	0.09143	0.126537	0.173484	0.235424	0.316382	0.421902	0.561372	0.754226	1.04464	1.48106	2.09036	2.90491	3.96059	5.29472	6.94545	8.97029	11.5208
	6.33333	51335.4	9275.34	2227.19	536.298	127.751	30.0441	6.97878	1.60172	0.363358	0.0815093	0.018087	0.01	0.01	0.01	0.01	0.01	0.01	0.01	0.01	0.01	0.01	0.01	0.01	0.01	0.01	0.01	0.01	0.01	0.01	0.01	0.01	0.01	0.01	0.0111507	0.0163022	0.0236065	0.0339742	0.0489626	0.0716495	0.108581	0.168645	0.260514	0.39545	0.587567	0.853962	1.21573	1.7036	2.37988
	6.5	51335.4	9275.34	2227.19	536.298	127.751	30.0441	6.97878	1.6017	0.363342	0.0815013	0.0180822	0.01	0.01	0.01	0.01	0.01	0.01	0.01	0.01	0.01	0.01	0.01	0.01	0.01	0.01	0.01	0.01	0.01	0.01	0.01	0.01	0.01	0.01	0.01	0.01	0.01	0.01	0.01	0.01	0.0116164	0.0197212	0.0332356	0.0549323	0.0886967	0.13984	0.215782	0.328014	0.49855
	6.66667	51335.4	9275.34	2227.19	536.298	127.751	30.0441	6.97878	1.6017	0.363342	0.0815013	0.0180822	0.01	0.01	0.01	0.01	0.01	0.01	0.01	0.01	0.01	0.01	0.01	0.01	0.01	0.01	0.01	0.01	0.01	0.01	0.01	0.01	0.01	0.01	0.01	0.01	0.01	0.01	0.01	0.01	0.01	0.01	0.01	0.01	0.0136786	0.0233422	0.0389858	0.0642715	0.106285
	6.83333	51335.4	9275.34	2227.19	536.298	127.751	30.0441	6.97878	1.6017	0.363342	0.0815013	0.0180822	0.01	0.01	0.01	0.01	0.01	0.01	0.01	0.01	0.01	0.01	0.01	0.01	0.01	0.01	0.01	0.01	0.01	0.01	0.01	0.01	0.01	0.01	0.01	0.01	0.01	0.01	0.01	0.01	0.01	0.01	0.01	0.01	0.01	0.01	0.01	0.0128661	0.0231403
	7	51335.4	9275.34	2227.19	536.298	127.751	30.0441	6.97878	1.6017	0.363342	0.0815013	0.0180822	0.01	0.01	0.01	0.01	0.01	0.01	0.01	0.01	0.01	0.01	0.01	0.01	0.01	0.01	0.01	0.01	0.01	0.01	0.01	0.01	0.01	0.01	0.01	0.01	0.01	0.01	0.01	0.01	0.01	0.01	0.01	0.01	0.01	0.01	0.01	0.01	0.01
	7.16667	51335.4	9275.34	2227.19	536.298	127.751	30.0441	6.97878	1.6017	0.363342	0.0815013	0.0180822	0.01	0.01	0.01	0.01	0.01	0.01	0.01	0.01	0.01	0.01	0.01	0.01	0.01	0.01	0.01	0.01	0.01	0.01	0.01	0.01	0.01	0.01	0.01	0.01	0.01	0.01	0.01	0.01	0.01	0.01	0.01	0.01	0.01	0.01	0.01	0.01	0.01
	7.33333	51335.4	9275.34	2227.19	536.298	127.751	30.0441	6.97878	1.6017	0.363342	0.0815013	0.0180822	0.01	0.01	0.01	0.01	0.01	0.01	0.01	0.01	0.01	0.01	0.01	0.01	0.01	0.01	0.01	0.01	0.01	0.01	0.01	0.01	0.01	0.01	0.01	0.01	0.01	0.01	0.01	0.01	0.01	0.01	0.01	0.01	0.01	0.01	0.01	0.01	0.01
	7.5	51335.4	9275.34	2227.19	536.298	127.751	30.0441	6.97878	1.6017	0.363342	0.0815013	0.0180822	0.01	0.01	0.01	0.01	0.01	0.01	0.01	0.01	0.01	0.01	0.01	0.01	0.01	0.01	0.01	0.01	0.01	0.01	0.01	0.01	0.01	0.01	0.01	0.01	0.01	0.01	0.01	0.01	0.01	0.01	0.01	0.01	0.01	0.01	0.01	0.01	0.01
	7.66667	51335.4	9275.34	2227.19	536.298	127.751	30.0441	6.97878	1.6017	0.363342	0.0815013	0.0180822	0.01	0.01	0.01	0.01	0.01	0.01	0.01	0.01	0.01	0.01	0.01	0.01	0.01	0.01	0.01	0.01	0.01	0.01	0.01	0.01	0.01	0.01	0.01	0.01	0.01	0.01	0.01	0.01	0.01	0.01	0.01	0.01	0.01	0.01	0.01	0.01	0.01
	7.83333	51335.4	9275.34	2227.19	536.298	127.751	30.0441	6.97878	1.6017	0.363342	0.0815013	0.0180822	0.01	0.01	0.01	0.01	0.01	0.01	0.01	0.01	0.01	0.01	0.01	0.01	0.01	0.01	0.01	0.01	0.01	0.01	0.01	0.01	0.01	0.01	0.01	0.01	0.01	0.01	0.01	0.01	0.01	0.01	0.01	0.01	0.01	0.01	0.01	0.01	0.01
	8	51335.4	9275.34	2227.19	536.298	127.751	30.0441	6.97878	1.6017	0.363342	0.0815013	0.0180822	0.01	0.01	0.01	0.01	0.01	0.01	0.01	0.01	0.01	0.01	0.01	0.01	0.01	0.01	0.01	0.01	0.01	0.01	0.01	0.01	0.01	0.01	0.01	0.01	0.01	0.01	0.01	0.01	0.01	0.01	0.01	0.01	0.01	0.01	0.01	0.01	0.01
	8.16667	51335.4	9275.34	2227.19	536.298	127.751	30.0441	6.97878	1.6017	0.363342	0.0815013	0.0180822	0.01	0.01	0.01	0.01	0.01	0.01	0.01	0.01	0.01	0.01	0.01	0.01	0.01	0.01	0.01	0.01	0.01	0.01	0.01	0.01	0.01	0.01	0.01	0.01	0.01	0.01	0.01	0.01	0.01	0.01	0.01	0.01	0.01	0.01	0.01	0.01	0.01
	8.33333	51335.4	9275.34	2227.19	536.298	127.751	30.0441	6.97878	1.6017	0.363342	0.0815013	0.0180822	0.01	0.01	0.01	0.01	0.01	0.01	0.01	0.01	0.01	0.01	0.01	0.01	0.01	0.01	0.01	0.01	0.01	0.01	0.01	0.01	0.01	0.01	0.01	0.01	0.01	0.01	0.01	0.01	0.01	0.01	0.01	0.01	0.01	0.01	0.01	0.01	0.01
	8.5	51335.4	9275.34	2227.19	536.298	127.751	30.0441	6.97878	1.6017	0.363342	0.0815013	0.0180822	0.01	0.01	0.01	0.01	0.01	0.01	0.01	0.01	0.01	0.01	0.01	0.01	0.01	0.01	0.01	0.01	0.01	0.01	0.01	0.01	0.01	0.01	0.01	0.01	0.01	0.01	0.01	0.01	0.01	0.01	0.01	0.01	0.01	0.01	0.01	0.01	0.01
	8.66667	51335.4	9275.34	2227.19	536.298	127.751	30.0441	6.97878	1.6017	0.363342	0.0815013	0.0180822	0.01	0.01	0.01	0.01	0.01	0.01	0.01	0.01	0.01	0.01	0.01	0.01	0.01	0.01	0.01	0.01	0.01	0.01	0.01	0.01	0.01	0.01	0.01	0.01	0.01	0.01	0.01	0.01	0.01	0.01	0.01	0.01	0.01	0.01	0.01	0.01	0.01
	8.83333	51335.4	9275.34	2227.19	536.298	127.751	30.0441	6.97878	1.6017	0.363342	0.0815013	0.0180822	0.01	0.01	0.01	0.01	0.01	0.01	0.01	0.01	0.01	0.01	0.01	0.01	0.01	0.01	0.01	0.01	0.01	0.01	0.01	0.01	0.01	0.01	0.01	0.01	0.01	0.01	0.01	0.01	0.01	0.01	0.01	0.01	0.01	0.01	0.01	0.01	0.01
	9	51335.4	9275.34	2227.19	536.298	127.751	30.0441	6.97878	1.6017	0.363342	0.0815013	0.0180822	0.01	0.01	0.01	0.01	0.01	0.01	0.01	0.01	0.01	0.01	0.01	0.01	0.01	0.01	0.01	0.01	0.01	0.01	0.01	0.01	0.01	0.01	0.01	0.01	0.01	0.01	0.01	0.01	0.01	0.01	0.01	0.01	0.01	0.01	0.01	0.01	0.01
	9.16667	51335.4	9275.34	2227.19	536.298	127.751	30.0441	6.97878	1.6017	0.363342	0.0815013	0.0180822	0.01	0.01	0.01	0.01	0.01	0.01	0.01	0.01	0.01	0.01	0.01	0.01	0.01	0.01	0.01	0.01	0.01	0.01	0.01	0.01	0.01	0.01	0.01	0.01	0.01	0.01	0.01	0.01	0.01	0.01	0.01	0.01	0.01	0.01	0.01	0.01	0.01
	9.33333	51335.4	9275.34	2227.19	536.298	127.751	30.0441	6.97878	1.6017	0.363342	0.0815013	0.0180822	0.01	0.01	0.01	0.01	0.01	0.01	0.01	0.01	0.01	0.01	0.01	0.01	0.01	0.01	0.01	0.01	0.01	0.01	0.01	0.01	0.01	0.01	0.01	0.01	0.01	0.01	0.01	0.01	0.01	0.01	0.01	0.01	0.01	0.01	0.01	0.01	0.01
	9.5	51335.4	9275.34	2227.19	536.298	127.751	30.0441	6.97878	1.6017	0.363342	0.0815013	0.0180822	0.01	0.01	0.01	0.01	0.01	0.01	0.01	0.01	0.01	0.01	0.01	0.01	0.01	0.01	0.01	0.01	0.01	0.01	0.01	0.01	0.01	0.01	0.01	0.01	0.01	0.01	0.01	0.01	0.01	0.01	0.01	0.01	0.01	0.01	0.01	0.01	0.01
	9.66667	51335.4	9275.34	2227.19	536.298	127.751	30.0441	6.97878	1.6017	0.363342	0.0815013	0.0180822	0.01	0.01	0.01	0.01	0.01	0.01	0.01	0.01	0.01	0.01	0.01	0.01	0.01	0.01	0.01	0.01	0.01	0.01	0.01	0.01	0.01	0.01	0.01	0.01	0.01	0.01	0.01	0.01	0.01	0.01	0.01	0.01	0.01	0.01	0.01	0.01	0.01
	9.83333	51335.4	9275.34	2227.19	536.298	127.751	30.0441	6.97878	1.6017	0.363342	0.0815013	0.0180822	0.01	0.01	0.01	0.01	0.01	0.01	0.01	0.01	0.01	0.01	0.01	0.01	0.01	0.01	0.01	0.01	0.01	0.01	0.01	0.01	0.01	0.01	0.01	0.01	0.01	0.01	0.01	0.01	0.01	0.01	0.01	0.01	0.01	0.01	0.01	0.01	0.01
	10	51335.4	9275.34	2227.19	536.298	127.751	30.0441	6.97878	1.6017	0.363342	0.0815013	0.0180822	0.01	0.01	0.01	0.01	0.01	0.01	0.01	0.01	0.01	0.01	0.01	0.01	0.01	0.01	0.01	0.01	0.01	0.01	0.01	0.01	0.01	0.01	0.01	0.01	0.01	0.01	0.01	0.01	0.01	0.01	0.01	0.01	0.01	0.01	0.01	0.01	0.01
	10.1667	51335.4	9275.34	2227.19	536.298	127.751	30.0441	6.97878	1.6017	0.363342	0.0815013	0.0180822	0.01	0.01	0.01	0.01	0.01	0.01	0.01	0.01	0.01	0.01	0.01	0.01	0.01	0.01	0.01	0.01	0.01	0.01	0.01	0.01	0.01	0.01	0.01	0.01	0.01	0.01	0.01	0.01	0.01	0.01	0.01	0.01	0.01	0.01	0.01	0.01	0.01
	10.3333	51335.4	9275.34	2227.19	536.298	127.751	30.0441	6.97878	1.6017	0.363342	0.0815013	0.0180822	0.01	0.01	0.01	0.01	0.01	0.01	0.01	0.01	0.01	0.01	0.01	0.01	0.01	0.01	0.01	0.01	0.01	0.01	0.01	0.01	0.01	0.01	0.01	0.01	0.01	0.01	0.01	0.01	0.01	0.01	0.01	0.01	0.01	0.01	0.01	0.01	0.01
	10.5	51335.4	9275.34	2227.19	536.298	127.751	30.0441	6.97878	1.6017	0.363342	0.0815013	0.0180822	0.01	0.01	0.01	0.01	0.01	0.01	0.01	0.01	0.01	0.01	0.01	0.01	0.01	0.01	0.01	0.01	0.01	0.01	0.01	0.01	0.01	0.01	0.01	0.01	0.01	0.01	0.01	0.01	0.01	0.01	0.01	0.01	0.01	0.01	0.01	0.01	0.01
	10.6667	51335.4	9275.34	2227.19	536.298	127.751	30.0441	6.97878	1.6017	0.363342	0.0815013	0.0180822	0.01	0.01	0.01	0.01	0.01	0.01	0.01	0.01	0.01	0.01	0.01	0.01	0.01	0.01	0.01	0.01	0.01	0.01	0.01	0.01	0.01	0.01	0.01	0.01	0.01	0.01	0.01	0.01	0.01	0.01	0.01	0.01	0.01	0.01	0.01	0.01	0.01
	10.8333	51335.4	9275.34	2227.19	536.298	127.751	30.0441	6.97878	1.6017	0.363342	0.0815013	0.0180822	0.01	0.01	0.01	0.01	0.01	0.01	0.01	0.01	0.01	0.01	0.01	0.01	0.01	0.01	0.01	0.01	0.01	0.01	0.01	0.01	0.01	0.01	0.01	0.01	0.01	0.01	0.01	0.01	0.01	0.01	0.01	0.01	0.01	0.01	0.01	0.01	0.01
	11	51335.4	9275.34	2227.19	536.298	127.751	30.0441	6.97878	1.6017	0.363342	0.0815013	0.0180822	0.01	0.01	0.01	0.01	0.01	0.01	0.01	0.01	0.01	0.01	0.01	0.01	0.01	0.01	0.01	0.01	0.01	0.01	0.01	0.01	0.01	0.01	0.01	0.01	0.01	0.01	0.01	0.01	0.01	0.01	0.01	0.01	0.01	0.01	0.01	0.01	0.01
	11.1667	51335.4	9275.34	2227.19	536.298	127.751	30.0441	6.97878	1.6017	0.363342	0.0815013	0.0180822	0.01	0.01	0.01	0.01	0.01	0.01	0.01	0.01	0.01	0.01	0.01	0.01	0.01	0.01	0.01	0.01	0.01	0.01	0.01	0.01	0.01	0.01	0.01	0.01	0.01	0.01	0.01	0.01	0.01	0.01	0.01	0.01	0.01	0.01	0.01	0.01	0.01
	11.3333	51335.4	9275.34	2227.19	536.298	127.751	30.0441	6.97878	1.6017	0.363342	0.0815013	0.0180822	0.01	0.01	0.01	0.01	0.01	0.01	0.01	0.01	0.01	0.01	0.01	0.01	0.01	0.01	0.01	0.01	0.01	0.01	0.01	0.01	0.01	0.01	0.01	0.01	0.01	0.01	0.01	0.01	0.01	0.01	0.01	0.01	0.01	0.01	0.01	0.01	0.01
	11.5	51335.4	9275.34	2227.19	536.298	127.751	30.0441	6.97878	1.6017	0.363342	0.0815013	0.0180822	0.01	0.01	0.01	0.01	0.01	0.01	0.01	0.01	0.01	0.01	0.01	0.01	0.01	0.01	0.01	0.01	0.01	0.01	0.01	0.01	0.01	0.01	0.01	0.01	0.01	0.01	0.01	0.01	0.01	0.01	0.01	0.01	0.01	0.01	0.01	0.01	0.01
	11.6667	51335.4	9275.34	2227.19	536.298	127.751	30.0441	6.97878	1.6017	0.363342	0.0815013	0.0180822	0.01	0.01	0.01	0.01	0.01	0.01	0.01	0.01	0.01	0.01	0.01	0.01	0.01	0.01	0.01	0.01	0.01	0.01	0.01	0.01	0.01	0.01	0.01	0.01	0.01	0.01	0.01	0.01	0.01	0.01	0.01	0.01	0.01	0.01	0.01	0.01	0.01
	11.8333	51335.4	9275.34	2227.19	536.298	127.751	30.0441	6.97878	1.6017	0.363342	0.0815013	0.0180822	0.01	0.01	0.01	0.01	0.01	0.01	0.01	0.01	0.01	0.01	0.01	0.01	0.01	0.01	0.01	0.01	0.01	0.01	0.01	0.01	0.01	0.01	0.01	0.01	0.01	0.01	0.01	0.01	0.01	0.01	0.01	0.01	0.01	0.01	0.01	0.01	0.01
	12	51335.4	9275.34	2227.19	536.298	127.751	30.0441	6.97878	1.6017	0.363342	0.0815013	0.0180822	0.01	0.01	0.01	0.01	0.01	0.01	0.01	0.01	0.01	0.01	0.01	0.01	0.01	0.01	0.01	0.01	0.01	0.01	0.01	0.01	0.01	0.01	0.01	0.01	0.01	0.01	0.01	0.01	0.01	0.01	0.01	0.01	0.01	0.01	0.01	0.01	0.01
	12.1667	51335.4	9275.34	2227.19	536.298	127.751	30.0441	6.97878	1.6017	0.363342	0.0815013	0.0180822	0.01	0.01	0.01	0.01	0.01	0.01	0.01	0.01	0.01	0.01	0.01	0.01	0.01	0.01	0.01	0.01	0.01	0.01	0.01	0.01	0.01	0.01	0.01	0.01	0.01	0.01	0.01	0.01	0.01	0.01	0.01	0.01	0.01	0.01	0.01	0.01	0.01
	12.3333	51335.4	9275.34	2227.19	536.298	127.751	30.0441	6.97878	1.6017	0.363342	0.0815013	0.0180822	0.01	0.01	0.01	0.01	0.01	0.01	0.01	0.01	0.01	0.01	0.01	0.01	0.01	0.01	0.01	0.01	0.01	0.01	0.01	0.01	0.01	0.01	0.01	0.01	0.01	0.01	0.01	0.01	0.01	0.01	0.01	0.01	0.01	0.01	0.01	0.01	0.01
	12.5	51335.4	9275.34	2227.19	536.298	127.751	30.0441	6.97878	1.6017	0.363342	0.0815013	0.0180822	0.01	0.01	0.01	0.01	0.01	0.01	0.01	0.01	0.01	0.01	0.01	0.01	0.01	0.01	0.01	0.01	0.01	0.01	0.01	0.01	0.01	0.01	0.01	0.01	0.01	0.01	0.01	0.01	0.01	0.01	0.01	0.01	0.01	0.01	0.01	0.01	0.01
	12.6667	51335.4	9275.34	2227.19	536.298	127.751	30.0441	6.97878	1.6017	0.363342	0.0815013	0.0180822	0.01	0.01	0.01	0.01	0.01	0.01	0.01	0.01	0.01	0.01	0.01	0.01	0.01	0.01	0.01	0.01	0.01	0.01	0.01	0.01	0.01	0.01	0.01	0.01	0.01	0.01	0.01	0.01	0.01	0.01	0.01	0.01	0.01	0.01	0.01	0.01	0.01
	12.8333	51335.4	9275.34	2227.19	536.298	127.751	30.0441	6.97878	1.6017	0.363342	0.0815013	0.0180822	0.01	0.01	0.01	0.01	0.01	0.01	0.01	0.01	0.01	0.01	0.01	0.01	0.01	0.01	0.01	0.01	0.01	0.01	0.01	0.01	0.01	0.01	0.01	0.01	0.01	0.01	0.01	0.01	0.01	0.01	0.01	0.01	0.01	0.01	0.01	0.01	0.01
	13	51335.4	9275.34	2227.19	536.298	127.751	30.0441	6.97878	1.6017	0.363342	0.0815013	0.0180822	0.01	0.01	0.01	0.01	0.01	0.01	0.01	0.01	0.01	0.01	0.01	0.01	0.01	0.01	0.01	0.01	0.01	0.01	0.01	0.01	0.01	0.01	0.01	0.01	0.01	0.01	0.01	0.01	0.01	0.01	0.01	0.01	0.01	0.01	0.01	0.01	0.01
	13.1667	51335.4	9275.34	2227.19	536.298	127.751	30.0441	6.97878	1.6017	0.363342	0.0815013	0.0180822	0.01	0.01	0.01	0.01	0.01	0.01	0.01	0.01	0.01	0.01	0.01	0.01	0.01	0.01	0.01	0.01	0.01	0.01	0.01	0.01	0.01	0.01	0.01	0.01	0.01	0.01	0.01	0.01	0.01	0.01	0.01	0.01	0.01	0.01	0.01	0.01	0.01
	13.3333	51335.4	9275.34	2227.19	536.298	127.751	30.0441	6.97878	1.6017	0.363342	0.0815013	0.0180822	0.01	0.01	0.01	0.01	0.01	0.01	0.01	0.01	0.01	0.01	0.01	0.01	0.01	0.01	0.01	0.01	0.01	0.01	0.01	0.01	0.01	0.01	0.01	0.01	0.01	0.01	0.01	0.01	0.01	0.01	0.01	0.01	0.01	0.01	0.01	0.01	0.01
	13.5	51335.4	9275.34	2227.19	536.298	127.751	30.0441	6.97878	1.6017	0.363342	0.0815013	0.0180822	0.01	0.01	0.01	0.01	0.01	0.01	0.01	0.01	0.01	0.01	0.01	0.01	0.01	0.01	0.01	0.01	0.01	0.01	0.01	0.01	0.01	0.01	0.01	0.01	0.01	0.01	0.01	0.01	0.01	0.01	0.01	0.01	0.01	0.01	0.01	0.01	0.01
	13.6667	51335.4	9275.34	2227.19	536.298	127.751	30.0441	6.97878	1.6017	0.363342	0.0815013	0.0180822	0.01	0.01	0.01	0.01	0.01	0.01	0.01	0.01	0.01	0.01	0.01	0.01	0.01	0.01	0.01	0.01	0.01	0.01	0.01	0.01	0.01	0.01	0.01	0.01	0.01	0.01	0.01	0.01	0.01	0.01	0.01	0.01	0.01	0.01	0.01	0.01	0.01
	13.8333	51335.4	9275.34	2227.19	536.298	127.751	30.0441	6.97878	1.6017	0.363342	0.0815013	0.0180822	0.01	0.01	0.01	0.01	0.01	0.01	0.01	0.01	0.01	0.01	0.01	0.01	0.01	0.01	0.01	0.01	0.01	0.01	0.01	0.01	0.01	0.01	0.01	0.01	0.01	0.01	0.01	0.01	0.01	0.01	0.01	0.01	0.01	0.01	0.01	0.01	0.01
	14	51335.4	9275.34	2227.19	536.298	127.751	30.0441	6.97878	1.6017	0.363342	0.0815013	0.0180822	0.01	0.01	0.01	0.01	0.01	0.01	0.01	0.01	0.01	0.01	0.01	0.01	0.01	0.01	0.01	0.01	0.01	0.01	0.01	0.01	0.01	0.01	0.01	0.01	0.01	0.01	0.01	0.01	0.01	0.01	0.01	0.01	0.01	0.01	0.01	0.01	0.01
	14.1667	51335.4	9275.34	2227.19	536.298	127.751	30.0441	6.97878	1.6017	0.363342	0.0815013	0.0180822	0.01	0.01	0.01	0.01	0.01	0.01	0.01	0.01	0.01	0.01	0.01	0.01	0.01	0.01	0.01	0.01	0.01	0.01	0.01	0.01	0.01	0.01	0.01	0.01	0.01	0.01	0.01	0.01	0.01	0.01	0.01	0.01	0.01	0.01	0.01	0.01	0.01
	14.3333	51335.4	9275.34	2227.19	536.298	127.751	30.0441	6.97878	1.6017	0.363342	0.0815013	0.0180822	0.01	0.01	0.01	0.01	0.01	0.01	0.01	0.01	0.01	0.01	0.01	0.01	0.01	0.01	0.01	0.01	0.01	0.01	0.01	0.01	0.01	0.01	0.01	0.01	0.01	0.01	0.01	0.01	0.01	0.01	0.01	0.01	0.01	0.01	0.01	0.01	0.01
	14.5	51335.4	9275.34	2227.19	536.298	127.751	30.0441	6.97878	1.6017	0.363342	0.0815013	0.0180822	0.01	0.01	0.01	0.01	0.01	0.01	0.01	0.01	0.01	0.01	0.01	0.01	0.01	0.01	0.01	0.01	0.01	0.01	0.01	0.01	0.01	0.01	0.01	0.01	0.01	0.01	0.01	0.01	0.01	0.01	0.01	0.01	0.01	0.01	0.01	0.01	0.01
	14.6667	51335.4	9275.34	2227.19	536.298	127.751	30.0441	6.97878	1.6017	0.363342	0.0815013	0.0180822	0.01	0.01	0.01	0.01	0.01	0.01	0.01	0.01	0.01	0.01	0.01	0.01	0.01	0.01	0.01	0.01	0.01	0.01	0.01	0.01	0.01	0.01	0.01	0.01	0.01	0.01	0.01	0.01	0.01	0.01	0.01	0.01	0.01	0.01	0.01	0.01	0.01
	14.8333	51335.4	9275.34	2227.19	536.298	127.751	30.0441	6.97878	1.6017	0.363342	0.0815013	0.0180822	0.01	0.01	0.01	0.01	0.01	0.01	0.01	0.01	0.01	0.01	0.01	0.01	0.01	0.01	0.01	0.01	0.01	0.01	0.01	0.01	0.01	0.01	0.01	0.01	0.01	0.01	0.01	0.01	0.01	0.01	0.01	0.01	0.01	0.01	0.01	0.01	0.01
	15	51335.4	9275.34	2227.19	536.298	127.751	30.0441	6.97878	1.6017	0.363342	0.0815013	0.0180822	0.01	0.01	0.01	0.01	0.01	0.01	0.01	0.01	0.01	0.01	0.01	0.01	0.01	0.01	0.01	0.01	0.01	0.01	0.01	0.01	0.01	0.01	0.01	0.01	0.01	0.01	0.01	0.01	0.01	0.01	0.01	0.01	0.01	0.01	0.01	0.01	0.01
	15.1667	51335.4	9275.34	2227.19	536.298	127.751	30.0441	6.97878	1.6017	0.363342	0.0815013	0.0180822	0.01	0.01	0.01	0.01	0.01	0.01	0.01	0.01	0.01	0.01	0.01	0.01	0.01	0.01	0.01	0.01	0.01	0.01	0.01	0.01	0.01	0.01	0.01	0.01	0.01	0.01	0.01	0.01	0.01	0.01	0.01	0.01	0.01	0.01	0.01	0.01	0.01
	15.3333	51335.4	9275.34	2227.19	536.298	127.751	30.0441	6.97878	1.6017	0.363342	0.0815013	0.0180822	0.01	0.01	0.01	0.01	0.01	0.01	0.01	0.01	0.01	0.01	0.01	0.01	0.01	0.01	0.01	0.01	0.01	0.01	0.01	0.01	0.01	0.01	0.01	0.01	0.01	0.01	0.01	0.01	0.01	0.01	0.01	0.01	0.01	0.01	0.01	0.01	0.01
	15.5	51335.4	9275.34	2227.19	536.298	127.751	30.0441	6.97878	1.6017	0.363342	0.0815013	0.0180822	0.01	0.01	0.01	0.01	0.01	0.01	0.01	0.01	0.01	0.01	0.01	0.01	0.01	0.01	0.01	0.01	0.01	0.01	0.01	0.01	0.01	0.01	0.01	0.01	0.01	0.01	0.01	0.01	0.01	0.01	0.01	0.01	0.01	0.01	0.01	0.01	0.01
	15.6667	51335.4	9275.34	2227.19	536.298	127.751	30.0441	6.97878	1.6017	0.363342	0.0815013	0.0180822	0.01	0.01	0.01	0.01	0.01	0.01	0.01	0.01	0.01	0.01	0.01	0.01	0.01	0.01	0.01	0.01	0.01	0.01	0.01	0.01	0.01	0.01	0.01	0.01	0.01	0.01	0.01	0.01	0.01	0.01	0.01	0.01	0.01	0.01	0.01	0.01	0.01
	15.8333	51335.4	9275.34	2227.19	536.298	127.751	30.0441	6.97878	1.6017	0.363342	0.0815013	0.0180822	0.01	0.01	0.01	0.01	0.01	0.01	0.01	0.01	0.01	0.01	0.01	0.01	0.01	0.01	0.01	0.01	0.01	0.01	0.01	0.01	0.01	0.01	0.01	0.01	0.01	0.01	0.01	0.01	0.01	0.01	0.01	0.01	0.01	0.01	0.01	0.01	0.01
	16	51335.4	9275.34	2227.19	536.298	127.751	30.0441	6.97878	1.6017	0.363342	0.0815013	0.0180822	0.01	0.01	0.01	0.01	0.01	0.01	0.01	0.01	0.01	0.01	0.01	0.01	0.01	0.01	0.01	0.01	0.01	0.01	0.01	0.01	0.01	0.01	0.01	0.01	0.01	0.01	0.01	0.01	0.01	0.01	0.01	0.01	0.01	0.01	0.01	0.01	0.01
	16.1667	51335.4	9275.34	2227.19	536.298	127.751	30.0441	6.97878	1.6017	0.363342	0.0815013	0.0180822	0.01	0.01	0.01	0.01	0.01	0.01	0.01	0.01	0.01	0.01	0.01	0.01	0.01	0.01	0.01	0.01	0.01	0.01	0.01	0.01	0.01	0.01	0.01	0.01	0.01	0.01	0.01	0.01	0.01	0.01	0.01	0.01	0.01	0.01	0.01	0.01	0.01
	16.3333	51335.4	9275.34	2227.19	536.298	127.751	30.0441	6.97878	1.6017	0.363342	0.0815013	0.0180822	0.01	0.01	0.01	0.01	0.01	0.01	0.01	0.01	0.01	0.01	0.01	0.01	0.01	0.01	0.01	0.01	0.01	0.01	0.01	0.01	0.01	0.01	0.01	0.01	0.01	0.01	0.01	0.01	0.01	0.01	0.01	0.01	0.01	0.01	0.01	0.01	0.01
	16.5	51335.4	9275.34	2227.19	536.298	127.751	30.0441	6.97878	1.6017	0.363342	0.0815013	0.0180822	0.01	0.01	0.01	0.01	0.01	0.01	0.01	0.01	0.01	0.01	0.01	0.01	0.01	0.01	0.01	0.01	0.01	0.01	0.01	0.01	0.01	0.01	0.01	0.01	0.01	0.01	0.01	0.01	0.01	0.01	0.01	0.01	0.01	0.01	0.01	0.01	0.01
	16.6667	51335.4	9275.34	2227.19	536.298	127.751	30.0441	6.97878	1.6017	0.363342	0.0815013	0.0180822	0.01	0.01	0.01	0.01	0.01	0.01	0.01	0.01	0.01	0.01	0.01	0.01	0.01	0.01	0.01	0.01	0.01	0.01	0.01	0.01	0.01	0.01	0.01	0.01	0.01	0.01	0.01	0.01	0.01	0.01	0.01	0.01	0.01	0.01	0.01	0.01	0.01
	16.8333	51335.4	9275.34	2227.19	536.298	127.751	30.0441	6.97878	1.6017	0.363342	0.0815013	0.0180822	0.01	0.01	0.01	0.01	0.01	0.01	0.01	0.01	0.01	0.01	0.01	0.01	0.01	0.01	0.01	0.01	0.01	0.01	0.01	0.01	0.01	0.01	0.01	0.01	0.01	0.01	0.01	0.01	0.01	0.01	0.01	0.01	0.01	0.01	0.01	0.01	0.01
	17	51335.4	9275.34	2227.19	536.298	127.751	30.0441	6.97878	1.6017	0.363342	0.0815013	0.0180822	0.01	0.01	0.01	0.01	0.01	0.01	0.01	0.01	0.01	0.01	0.01	0.01	0.01	0.01	0.01	0.01	0.01	0.01	0.01	0.01	0.01	0.01	0.01	0.01	0.01	0.01	0.01	0.01	0.01	0.01	0.01	0.01	0.01	0.01	0.01	0.01	0.01
	17.1667	51335.4	9275.34	2227.19	536.298	127.751	30.0441	6.97878	1.6017	0.363342	0.0815013	0.0180822	0.01	0.01	0.01	0.01	0.01	0.01	0.01	0.01	0.01	0.01	0.01	0.01	0.01	0.01	0.01	0.01	0.01	0.01	0.01	0.01	0.01	0.01	0.01	0.01	0.01	0.01	0.01	0.01	0.01	0.01	0.01	0.01	0.01	0.01	0.01	0.01	0.01
	17.3333	51335.4	9275.34	2227.19	536.298	127.751	30.0441	6.97878	1.6017	0.363342	0.0815013	0.0180822	0.01	0.01	0.01	0.01	0.01	0.01	0.01	0.01	0.01	0.01	0.01	0.01	0.01	0.01	0.01	0.01	0.01	0.01	0.01	0.01	0.01	0.01	0.01	0.01	0.01	0.01	0.01	0.01	0.01	0.01	0.01	0.01	0.01	0.01	0.01	0.01	0.01
	17.5	51335.4	9275.34	2227.19	536.298	127.751	30.0441	6.97878	1.6017	0.363342	0.0815013	0.0180822	0.01	0.01	0.01	0.01	0.01	0.01	0.01	0.01	0.01	0.01	0.01	0.01	0.01	0.01	0.01	0.01	0.01	0.01	0.01	0.01	0.01	0.01	0.01	0.01	0.01	0.01	0.01	0.01	0.01	0.01	0.01	0.01	0.01	0.01	0.01	0.01	0.01
	17.6667	51335.4	9275.34	2227.19	536.298	127.751	30.0441	6.97878	1.6017	0.363342	0.0815013	0.0180822	0.01	0.01	0.01	0.01	0.01	0.01	0.01	0.01	0.01	0.01	0.01	0.01	0.01	0.01	0.01	0.01	0.01	0.01	0.01	0.01	0.01	0.01	0.01	0.01	0.01	0.01	0.01	0.01	0.01	0.01	0.01	0.01	0.01	0.01	0.01	0.01	0.01
	17.8333	51335.4	9275.34	2227.19	536.298	127.751	30.0441	6.97878	1.6017	0.363342	0.0815013	0.0180822	0.01	0.01	0.01	0.01	0.01	0.01	0.01	0.01	0.01	0.01	0.01	0.01	0.01	0.01	0.01	0.01	0.01	0.01	0.01	0.01	0.01	0.01	0.01	0.01	0.01	0.01	0.01	0.01	0.01	0.01	0.01	0.01	0.01	0.01	0.01	0.01	0.01
	18	51335.4	9275.34	2227.19	536.298	127.751	30.0441	6.97878	1.6017	0.363342	0.0815013	0.0180822	0.01	0.01	0.01	0.01	0.01	0.01	0.01	0.01	0.01	0.01	0.01	0.01	0.01	0.01	0.01	0.01	0.01	0.01	0.01	0.01	0.01	0.01	0.01	0.01	0.01	0.01	0.01	0.01	0.01	0.01	0.01	0.01	0.01	0.01	0.01	0.01	0.01
	18.1667	51335.4	9618.53	2375.87	587.039	143.001	34.2722	8.08396	1.87759	0.429641	0.0969351	0.0215814	0.01	0.01	0.01	0.01	0.01	0.01	0.01	0.01	0.01	0.01	0.01	0.01	0.01	0.01	0.01	0.01	0.01	0.01	0.01	0.01	0.01	0.01	0.01	0.01	0.01	0.01	0.01	0.01	0.01	0.01	0.01	0.01	0.01	0.01	0.01	0.01	0.01
	18.3333	51335.4	10172.4	2637.83	683.875	174.541	43.7587	10.778	2.60835	0.620348	0.145	0.0333173	0.01	0.01	0.01	0.01	0.01	0.01	0.01	0.01	0.01	0.01	0.01	0.01	0.01	0.01	0.01	0.01	0.01	0.01	0.01	0.01	0.01	0.01	0.01	0.01	0.01	0.01	0.01	0.01	0.01	0.01	0.01	0.01	0.01	0.01	0.01	0.01	0.01
	18.5	51335.4	11051.2	3078.11	855.196	233.133	62.2207	16.2637	4.16375	1.04441	0.256701	0.0618361	0.0146011	0.01	0.01	0.01	0.01	0.01	0.01	0.01	0.01	0.01	0.01	0.01	0.01	0.01	0.01	0.01	0.01	0.01	0.01	0.01	0.01	0.01	0.01	0.01	0.01	0.01	0.01	0.01	0.01	0.01	0.01	0.01	0.01	0.01	0.01	0.01	0.01
	18.6667	51335.4	12553.9	3891.37	1195.87	357.911	104.158	29.4961	8.13347	2.18505	0.572267	0.146167	0.0364256	0.01	0.01	0.01	0.01	0.01	0.01	0.01	0.01	0.01	0.01	0.01	0.01	0.01	0.01	0.01	0.01	0.01	0.01	0.01	0.01	0.01	0.01	0.01	0.01	0.01	0.01	0.01	0.01	0.01	0.01	0.01	0.01	0.01	0.01	0.01	0.01
	18.8333	51335.4	15535.5	5681.01	2028.84	694.337	227.814	71.8401	21.8233	6.39654	1.81191	0.496628	0.131859	0.0339566	0.01	0.01	0.01	0.01	0.01	0.01	0.01	0.01	0.01	0.01	0.01	0.01	0.01	0.01	0.01	0.01	0.01	0.01	0.01	0.01	0.01	0.01	0.01	0.01	0.01	0.01	0.01	0.01	0.01	0.01	0.01	0.01	0.01	0.01	0.01
	19	51335.4	26394.3	12862.6	5871.35	2490.59	986.254	366.675	128.706	42.8583	13.5924	4.11872	1.19547	0.333302	0.0886743	0.0226244	0.01	0.01	0.01	0.01	0.01	0.01	0.01	0.01	0.01	0.01	0.01	0.01	0.01	0.01	0.01	0.01	0.01	0.01	0.01	0.01	0.01	0.01	0.01	0.01	0.01	0.01	0.01	0.01	0.01	0.01	0.01	0.01	0.01
	19.1667	51335.4	41329.8	31439.6	21988.3	13977.9	8095.66	4286.31	2083.64	934.52	388.593	150.533	54.5654	18.5853	5.88961	1.75118	0.491292	0.130458	0.0328783	0.01	0.01	0.01	0.01	0.01	0.01	0.01	0.01	0.01	0.01	0.01	0.01	0.01	0.01	0.01	0.01	0.01	0.01	0.01	0.01	0.01	0.01	0.01	0.01	0.01	0.01	0.01	0.01	0.01	0.01
	19.3333	51335.4	43526.4	35775.1	27783.4	20157	13638.9	8596.5	5044.14	2755.91	1403.13	666.571	295.971	123.099	47.5143	17.1289	5.78836	1.83738	0.548795	0.154708	0.0412465	0.0103927	0.01	0.01	0.01	0.01	0.01	0.01	0.01	0.01	0.01	0.01	0.01	0.01	0.01	0.01	0.01	0.01	0.01	0.01	0.01	0.01	0.01	0.01	0.01	0.01	0.01	0.01	0.01
	19.5	51335.4	44380.4	37531.1	30332.5	23202.8	16776.4	11446.8	7361.86	4459.19	2542.66	1364.88	689.883	328.607	146.194	61.0158	23.9366	8.83266	3.06769	1.00457	0.310406	0.090387	0.0248258	0.01	0.01	0.01	0.01	0.01	0.01	0.01	0.01	0.01	0.01	0.01	0.01	0.01	0.01	0.01	0.01	0.01	0.01	0.01	0.01	0.01	0.01	0.01	0.01	0.01	0.01
	19.6667	51335.4	44838.6	38463.5	31718.4	24937.9	18676.6	13309.1	9013.22	5795.41	3535.53	2045.5	1121.99	583.626	285.476	131.763	57.4446	23.6546	9.19972	3.38188	1.17507	0.385212	0.119186	0.0344501	0.01	0.01	0.01	0.01	0.01	0.01	0.01	0.01	0.01	0.01	0.01	0.01	0.01	0.01	0.01	0.01	0.01	0.01	0.01	0.01	0.01	0.01	0.01	0.01	0.01
	19.8333	51335.4	45139.8	39041.9	32573.9	26029	19911.9	14572.6	10192.4	6807.02	4337.58	2635.43	1526.32	842.458	439.67	217.592	102.174	45.5067	19.2133	7.69255	2.91885	1.04755	0.355604	0.113051	0.0336522	0.01	0.01	0.01	0.01	0.01	0.01	0.01	0.01	0.01	0.01	0.01	0.01	0.01	0.01	0.01	0.01	0.01	0.01	0.01	0.01	0.01	0.01	0.01	0.01
	20	51335.4	45373.7	39448.9	33157.1	26767.6	20761	15462.6	11050.2	7571.42	4970.12	3123.45	1878.4	1080.75	590.419	307.074	152.09	71.6976	32.1461	13.7079	5.55396	2.13378	0.777298	0.26593	0.0853818	0.0257198	0.01	0.01	0.01	0.01	0.01	0.01	0.01	0.01	0.01	0.01	0.01	0.01	0.01	0.01	0.01	0.01	0.01	0.01	0.01	0.01	0.01	0.01	0.01
	20.1667	51335.4	45490.7	39682.8	33514.4	27245.1	21336.2	16092.3	11683.1	8158.3	5475.77	3529.92	2184.57	1297.29	734.007	396.652	204.759	100.899	47.4245	21.2561	9.07523	3.68341	1.4207	0.516014	0.17632	0.0566419	0.0170872	0.01	0.01	0.01	0.01	0.01	0.01	0.01	0.01	0.01	0.01	0.01	0.01	0.01	0.01	0.01	0.01	0.01	0.01	0.01	0.01	0.01	0.01
	20.3333	51335.4	45561.2	39843	33778.8	27616.8	21797.7	16611.4	12216.9	8666.83	5926.14	3902.91	2474.25	1509.33	879.821	491.196	262.677	134.452	65.8127	30.7971	13.7616	5.85981	2.37667	0.910118	0.328639	0.111813	0.0357975	0.0107715	0.01	0.01	0.01	0.01	0.01	0.01	0.01	0.01	0.01	0.01	0.01	0.01	0.01	0.01	0.01	0.01	0.01	0.01	0.01	0.01	0.01
	20.5	51335.4	45618.9	39979.2	34006.3	27937.2	22198.2	17064.8	12689.9	9123.77	6338.22	4251.22	2751.42	1717.54	1027.16	589.811	325.178	172.01	87.2179	42.3761	19.7052	8.75223	3.71081	1.48916	0.564849	0.202307	0.0683282	0.0217288	0.01	0.01	0.01	0.01	0.01	0.01	0.01	0.01	0.01	0.01	0.01	0.01	0.01	0.01	0.01	0.01	0.01	0.01	0.01	0.01	0.01
	20.6667	51335.4	45670.1	40099.4	34206.5	28219.2	22552.3	17468.6	13114.5	9538.9	6717.78	4577.43	3016.1	1920.69	1174.53	691.116	391.3	213.01	111.395	55.9353	26.9407	12.4187	5.47641	2.29112	0.908036	0.340559	0.120689	0.0403509	0.0127091	0.01	0.01	0.01	0.01	0.01	0.01	0.01	0.01	0.01	0.01	0.01	0.01	0.01	0.01	0.01	0.01	0.01	0.01	0.01	0.01
	20.8333	51335.4	45716.6	40205.1	34382.8	28470.7	22867.9	17830.7	13499.2	9918.62	7069.14	4883.93	3268.77	2118.24	1320.85	794.056	460.21	256.942	138.066	71.3771	35.461	16.895	7.71546	3.35	1.38095	0.539806	0.199776	0.0698903	0.0230746	0.01	0.01	0.01	0.01	0.01	0.01	0.01	0.01	0.01	0.01	0.01	0.01	0.01	0.01	0.01	0.01	0.01	0.01	0.01	0.01
	21	51335.4	45756.7	40299.6	34541.4	28695	23153.1	18160.7	13849.9	10267.9	7395.98	5172.48	3510.06	2310.02	1465.5	897.878	531.251	303.309	166.963	88.5797	45.2392	22.1982	10.4594	4.69519	2.00497	0.813539	0.31313	0.114138	0.0393351	0.0127993	0.01	0.01	0.01	0.01	0.01	0.01	0.01	0.01	0.01	0.01	0.01	0.01	0.01	0.01	0.01	0.01	0.01	0.01	0.01
	21.1667	51335.4	45793.5	40384.5	34684	28896.9	23411.1	18458.7	14171.6	10591.1	7701.2	5445.01	3740.93	2496.04	1607.95	1002	603.878	351.743	197.837	107.415	56.2333	28.3313	13.7294	6.35072	2.79981	1.17497	0.468622	0.177313	0.0635473	0.0215381	0.01	0.01	0.01	0.01	0.01	0.01	0.01	0.01	0.01	0.01	0.01	0.01	0.01	0.01	0.01	0.01	0.01	0.01	0.01
	21.3333	51335.4	45825.6	40461.5	34812.2	29081.2	23645	18732.7	14468.2	10891.3	7987.35	5702.96	3961.87	2676.44	1748.14	1106	677.69	401.875	230.458	127.756	68.3907	35.2864	17.5391	8.33566	3.78243	1.63679	0.674245	0.263959	0.0980438	0.0344965	0.0114888	0.01	0.01	0.01	0.01	0.01	0.01	0.01	0.01	0.01	0.01	0.01	0.01	0.01	0.01	0.01	0.01	0.01	0.01
	21.5	51335.4	45854.4	40530.3	34929.1	29249.4	23859.7	18985.8	14742.9	11171.2	8256.19	5947.61	4173.68	2851.24	1885.77	1209.58	752.336	453.433	264.616	149.48	81.6503	43.0474	21.8938	10.6646	4.96804	2.21053	0.937884	0.378803	0.145387	0.0529424	0.0182761	0.01	0.01	0.01	0.01	0.01	0.01	0.01	0.01	0.01	0.01	0.01	0.01	0.01	0.01	0.01	0.01	0.01	0.01
	21.6667	51335.4	45881.6	40592.8	35034.9	29403.2	24058.3	19219.8	14998.3	11433.3	8509.82	6180.41	4377	3020.91	2020.83	1312.52	827.542	506.193	300.152	172.475	95.953	51.5918	26.7933	13.3481	6.36883	2.907	1.2672	0.526653	0.208315	0.0782953	0.0279388	0.01	0.01	0.01	0.01	0.01	0.01	0.01	0.01	0.01	0.01	0.01	0.01	0.01	0.01	0.01	0.01	0.01	0.01
	21.8333	51335.4	45905.7	40650.5	35132.6	29544.2	24241	19436	15236.7	11679.3	8749.67	6402.15	4572.46	3185.61	2153.33	1414.64	903.117	559.914	336.874	196.636	111.243	60.8957	32.2375	16.3935	7.99552	3.7358	1.66947	0.712313	0.289674	0.112105	0.0412465	0.0144066	0.01	0.01	0.01	0.01	0.01	0.01	0.01	0.01	0.01	0.01	0.01	0.01	0.01	0.01	0.01	0.01	0.01
	22	51335.4	45929.7	40705	35223.9	29675.6	24410.8	19637.9	15459.9	11910.9	8976.85	6613.8	4760.56	3345.35	2283.27	1515.85	978.884	614.468	374.67	221.854	127.46	70.9333	38.2184	19.8045	9.85629	4.70544	2.15141	0.940512	0.392422	0.156027	0.0590612	0.0212513	0.01	0.01	0.01	0.01	0.01	0.01	0.01	0.01	0.01	0.01	0.01	0.01	0.01	0.01	0.01	0.01	0.01
	22.1667	51335.4	45950.5	40753.1	35307.2	29797.3	24569.4	19827	15669.3	12129.5	9192.51	6816.15	4941.6	3500.6	2410.48	1615.96	1054.68	669.663	413.394	248.05	144.552	81.6759	44.7265	23.5841	11.9582	5.82344	2.71954	1.21585	0.519507	0.211808	0.0823168	0.0304526	0.0106258	0.01	0.01	0.01	0.01	0.01	0.01	0.01	0.01	0.01	0.01	0.01	0.01	0.01	0.01	0.01	0.01
	22.3333	51335.4	45969.7	40799.5	35385.7	29911.1	24716.8	20003.2	15866.4	12336.1	9397.59	7009.86	5116.24	3651.37	2535.29	1715.13	1130.4	725.403	452.952	275.158	162.461	93.0995	51.7536	27.7337	14.3063	7.09638	3.37964	1.54276	0.673893	0.281231	0.112018	0.0425235	0.0152484	0.01	0.01	0.01	0.01	0.01	0.01	0.01	0.01	0.01	0.01	0.01	0.01	0.01	0.01	0.01	0.01
	22.5	51335.4	45987.4	40841.2	35457.8	30015.2	24854.6	20168.2	16052.2	12531.9	9593.05	7195.39	5284.79	3797.97	2657.38	1813.03	1205.93	781.575	493.263	303.068	181.142	105.172	59.2855	32.2487	16.9046	8.52985	4.13699	1.9255	0.858512	0.366146	0.149227	0.0580326	0.0213474	0.01	0.01	0.01	0.01	0.01	0.01	0.01	0.01	0.01	0.01	0.01	0.01	0.01	0.01	0.01	0.01
	22.6667	51335.4	46003.4	40881.2	35525.1	30114.6	24984.4	20325.3	16228.5	12717.6	9779.39	7373.55	5447.41	3940.4	2777.06	1909.64	1281.18	838.068	534.199	331.747	200.561	117.871	67.314	37.1305	19.7565	10.1287	4.99656	2.36802	1.07626	0.468429	0.195049	0.0775856	0.0292318	0.0104231	0.01	0.01	0.01	0.01	0.01	0.01	0.01	0.01	0.01	0.01	0.01	0.01	0.01	0.01	0.01
	22.8333	51335.4	46019.4	40918.1	35589.2	30207.5	25106.2	20472.7	16393.5	12894.2	9957.39	7544.51	5604.43	4078.83	2894.34	2005.13	1356.09	894.785	575.695	361.099	220.652	131.167	75.8232	42.3729	22.8615	11.897	5.96299	2.87399	1.32995	0.589955	0.250645	0.101833	0.0392374	0.0143264	0.01	0.01	0.01	0.01	0.01	0.01	0.01	0.01	0.01	0.01	0.01	0.01	0.01	0.01	0.01
	23	51335.4	46033.8	40953.3	35648.5	30294	25219.9	20610.4	16550.5	13062.3	10127.5	7708.73	5756.31	4213.57	3009.05	2099.34	1430.55	951.679	617.688	391.092	241.384	145.036	84.8002	47.9725	26.2229	13.8382	7.03998	3.44725	1.62221	0.732597	0.317168	0.131452	0.0517312	0.0193143	0.01	0.01	0.01	0.01	0.01	0.01	0.01	0.01	0.01	0.01	0.01	0.01	0.01	0.01	0.01
	23.1667	51335.4	46048.3	40985.4	35704.6	30375.7	25328.9	20741.8	16701.1	13222.2	10290.3	7866.7	5903.07	4344.63	3121.53	2192.1	1504.54	1008.64	660.098	421.646	262.709	159.451	94.2338	53.9246	29.8406	15.9553	8.2312	4.09101	1.95594	0.898182	0.395819	0.167155	0.0671041	0.0255868	0.01	0.01	0.01	0.01	0.01	0.01	0.01	0.01	0.01	0.01	0.01	0.01	0.01	0.01	0.01
	23.3333	51335.4	46061.1	41017.4	35755.9	30454.2	25431.4	20866.8	16842.1	13374.8	10446.1	8018.75	6045.19	4472.17	3231.6	2283.59	1577.99	1065.61	702.86	452.728	284.611	174.381	104.108	60.2227	33.7147	18.2504	9.53986	4.80846	2.33341	1.08859	0.487816	0.209677	0.0857727	0.0333606	0.0123261	0.01	0.01	0.01	0.01	0.01	0.01	0.01	0.01	0.01	0.01	0.01	0.01	0.01	0.01
	23.5	51335.4	46073.9	41046.2	35805.5	30526.3	25527.5	20985.4	16976.7	13520.3	10595.5	8165.03	6182.49	4596.33	3339.26	2373.79	1650.89	1122.54	745.911	484.291	307.026	189.826	114.41	66.8622	37.8435	20.7258	10.9688	5.60234	2.75703	1.3056	0.594377	0.259793	0.108174	0.0428727	0.016158	0.01	0.01	0.01	0.01	0.01	0.01	0.01	0.01	0.01	0.01	0.01	0.01	0.01	0.01
	23.6667	51335.4	46085.1	41073.5	35853.6	30595.2	25618.9	21097.5	17106.5	13659.5	10738.6	8305.86	6315.47	4716.98	3444.69	2462.55	1722.98	1179.36	789.202	516.254	329.921	205.72	125.124	73.8349	42.2239	23.3806	12.5209	6.47537	3.22935	1.55097	0.716719	0.318257	0.134764	0.05437	0.0208796	0.01	0.01	0.01	0.01	0.01	0.01	0.01	0.01	0.01	0.01	0.01	0.01	0.01	0.01
	23.8333	51335.4	46096.3	41099.1	35896.8	30660.9	25705.4	21203.3	17228.2	13792.5	10876.1	8441.73	6444.29	4834.42	3547.71	2549.87	1794.6	1236.02	832.685	548.618	353.281	222.078	136.238	81.136	46.8574	26.2181	14.1977	7.43011	3.75247	1.82649	0.856061	0.385869	0.166018	0.0681215	0.0266314	0.01	0.01	0.01	0.01	0.01	0.01	0.01	0.01	0.01	0.01	0.01	0.01	0.01	0.01
	24	51335.4	46105.9	41123.2	35938.5	30723.4	25788.7	21305.8	17345.2	13919.7	11008.1	8572.62	6568.94	4948.65	3648.64	2635.75	1865.42	1292.48	876.296	581.303	377.057	238.853	147.737	88.7576	51.7376	29.2382	16.0015	8.4688	4.32845	2.13362	1.0136	0.463431	0.202435	0.084406	0.0335609	0.0127014	0.01	0.01	0.01	0.01	0.01	0.01	0.01	0.01	0.01	0.01	0.01	0.01	0.01
[truncated: 321 more columns]

## Sheet: Figure 3
Fig3a,b,c								Fig3d	Chorus scaling factor							Fig3e	Chorus scaling factor							Fig3f	Chorus scaling factor
Energy (keV)	Bump-on-tail PSD initial (arbitrary units)	Bump-on-tail PSD final (arbitrary units)	Power law PSD initial (arbitrary units)	Power law PSD final (arbitrary units)	Exponential PSD initial (arbitrary units)	Exponential PSD final (arbitrary units)		Energy (keV)	PSD ratio	300	1000	1400	2000	3000		Energy (keV)		300	1000	1400	2000	3000		Energy (keV)		300	1000	1400	2000	3000
100	7.758e+09	10142000000	7.758e+09	10142000000	7.758e+09	10142000000			1	0.655519	0.190532	0.0617346	0.00542135	4.85745e-05			1	1.99527	2.29777	2.24721	0.79569	0.00525369			1	0.0459753	0.00544844	0.00996798	0.0163664	0.00209995
103.912	6630400000	9852900000	6380300000	9852900000	7343800000	9852900000			3.16228	1.85839	1.61291	0.764517	0.149071	0.0124459			3.16228	5.65655	19.5607	28.9064	25.3242	2.15628			3.16228	0.130339	0.0393014	0.0577433	0.0888808	0.0464689
107.978	5.6675e+09	9351800000	5248600000	9351800000	6.9472e+09	9351800000			10	2.92859	4.04961	2.34488	0.755806	0.30583			10	8.91404	49.1127	88.6601	128.413	53.016			10	0.205399	0.0986608	0.176933	0.449023	1.12666
112.202	4841700000	8760300000	4315600000	8760300000	6566800000	8760300000			31.6228	3.47905	5.71806	3.63565	1.54839	1.65907			31.6228	10.5895	69.3473	137.464	263.074	287.602			31.6228	0.244005	0.139309	0.274328	0.919893	6.11192
116.591	4136800000	8.107e+09	3547800000	8.107e+09	6203900000	8.107e+09			100	3.3945	6.01015	3.99771	1.98819	3.86969			100	10.3322	72.8897	151.154	337.798	670.816			100	0.238075	0.146426	0.301648	1.18118	14.2557
121.153	3533700000	7.4058e+09	2916700000	7.4058e+09	5856800000	7.4058e+09			316.228	3.65835	6.88968	4.70092	2.55026	7.11814			316.228	11.1353	83.5563	177.742	433.294	1233.94			316.228	0.256581	0.167853	0.354708	1.5151	26.2228
125.893	3018700000	6676300000	2397800000	6676300000	5.5248e+09	6676300000			562.341	3.86105	7.5792	5.22629	2.918	9.1948			562.341	11.7523	91.9187	197.606	495.774	1593.93			562.341	0.270797	0.184652	0.39435	1.73358	33.8731
130.818	2578200000	5944400000	1971200000	5944400000	5.2081e+09	5944400000			1000	4.10283	8.52519	5.94468	3.39742	11.7609			1000	12.4882	103.391	224.768	577.229	2038.77			1000	0.287754	0.207699	0.448556	2.0184	43.3264
135.936	2202300000	5236400000	1620300000	5236400000	4906200000	5236400000			1778.28	4.64675	10.4717	7.39809	4.31219	16.0513			1778.28	14.1438	126.999	279.722	732.651	2782.52			1778.28	0.325903	0.255124	0.558223	2.56186	59.1321
141.254	1879800000	4574000000	1330800000	4574000000	4.6168e+09	4574000000			3162.28	5.49296	13.928	10.005	5.93839	23.3931			3162.28	16.7194	168.915	378.289	1008.94	4055.22			3162.28	0.385252	0.339328	0.754928	3.52798	86.1788
146.78	1605000000	3971800000	1093000000	3971800000	4341000000	3971800000			5623.41	7.05703	21.1856	15.5645	9.4129	38.7982			5623.41	21.4802	256.934	588.493	1599.27	6725.71			5623.41	0.49495	0.516146	1.17442	5.59218	142.93
152.522	1368900000	3436800000	897830000	3436800000	4078900000	3436800000			10000	9.80567	37.037	28.0715	17.3361	74.0999			10000	29.8465	449.175	1061.39	2945.44	12845.3			10000	0.687727	0.902333	2.11814	10.2993	272.979
158.489	1169000000	2969100000	737420000	2969100000	3828000000	2969100000
164.69	997110000	2562200000	605400000	2562200000	3590000000	2562200000
171.133	850540000	2210500000	4.9696e+08	2210500000	3362900000	2210500000
177.828	7.2553e+08	1907900000	408020000	1907900000	3147100000	1907900000
184.785	618630000	1647900000	334750000	1647900000	2941900000	1647900000
192.014	5.2745e+08	1424600000	274670000	1424600000	2747900000	1424600000
199.526	449640000	1232700000	225320000	1232700000	2563100000	1232700000
207.332	3.8318e+08	1067700000	184790000	1067700000	2388000000	1067700000
215.443	326480000	9.2573e+08	151490000	9.2573e+08	2221900000	9.2573e+08
223.872	278090000	803440000	124190000	803440000	2065000000	803440000
232.631	236900000	697570000	101800000	697570000	1917000000	697570000
241.732	201690000	605670000	83447000	605670000	1777000000	605670000
251.189	171700000	5.2589e+08	68372000	5.2589e+08	1644000000	5.2589e+08
261.016	146210000	4.5662e+08	5.6005e+07	4.5662e+08	1520100000	4.5662e+08
271.227	124410000	3.965e+08	45862000	3.965e+08	1402000000	3.965e+08
281.838	105800000	344310000	37541000	344310000	1292000000	344310000
292.864	8.9984e+07	299020000	30728000	299020000	1188000000	299020000
304.322	76518000	259740000	25139000	259740000	1091000000	259740000
316.228	6.5042e+07	225730000	20571000	225730000	1000000000	225730000
328.599	55280000	196120000	16820000	196120000	9.154e+08	196120000
341.455	46957000	170320000	13749000	170320000	835970000	170320000
354.813	39888000	147860000	11239000	147860000	762080000	147860000
368.695	3.3868e+07	128300000	9186400	128300000	693180000	128300000
383.119	28750000	111290000	7505100	111290000	629310000	111290000
398.107	24401000	9.6486e+07	6129200	9.6486e+07	570010000	9.6486e+07
413.682	20700000	83629000	5003900	83629000	515090000	83629000
429.866	17561000	72472000	4085200	72472000	464510000	72472000
446.684	14889000	6.2803e+07	3332900	6.2803e+07	417790000	6.2803e+07
464.159	12620000	5.4442e+07	2719000	5.4442e+07	3.748e+08	5.4442e+07
482.318	10700000	4.7177e+07	2217100	4.7177e+07	335400000	4.7177e+07
501.187	9.0622e+06	40860000	1807100	40860000	299400000	40860000
520.795	7675700	3.5372e+07	1472900	3.5372e+07	266390000	3.5372e+07
541.17	6501000	30607000	1200000	30607000	236500000	30607000
562.341	5504900	26476000	976990	26476000	209200000	26476000
584.341	4661000	22900000	795390	22900000	184500000	22900000
607.202	3945900	19810000	647290	19810000	162200000	19810000
630.957	3342100	17145000	526610	17145000	142200000	17145000
655.642	2831000	14851000	428290	14851000	124200000	14851000
681.292	2400000	12864000	348190	12864000	108000000	12864000
707.946	2036100	11144000	283010	11144000	93672000	11144000
735.642	1729000	9654500	229900	9654500	80899000	9654500
764.422	1471000	8.3658e+06	186700	8.3658e+06	69589000	8.3658e+06
794.328	1254000	7251600	151500	7251600	5.9621e+07	7251600
825.404	1071000	6.2895e+06	123000	6.2895e+06	50859000	6.2895e+06
857.696	918720	5459900	99773	5459900	4.3201e+07	5459900
891.251	791100	4745600	80900	4745600	36520000	4745600
926.119	684500	4130400	65580	4130400	30730000	4130400
962.351	595800	3598400	53140	3598400	25730000	3598400
1000	522100	3137900	43050	3137900	21430000	3137900
1039.12	461000	2738700	34860	2738700	17760000	2738700
1079.78	410510	2392500	28221	2392500	14640000	2392500
1122.02	369000	2092100	22830	2092100	11990000	2092100
1165.91	335000	1831600	18470	1831600	9.7718e+06	1831600
1211.53	307300	1605700	14930	1605700	7913100	1605700
1258.93	284900	1409900	12070	1409900	6367100	1409900
1308.18	266700	1239700	9750.1	1239700	5089100	1239700
1359.36	252200	1091100	7875.1	1091100	4041100	1091100
1412.54	240400	961050	6358.1	961050	3186000	961050
1467.8	230700	846980	5131	846980	2494000	846980
1525.22	222600	746730	4140	746730	1937000	746730
1584.89	215200	658520	3339	658520	1493000	658520
1646.9	207900	580800	2692	580800	1141000	580800
1711.33	200200	512300	2170	512300	865110	512300
1778.28	191400	451890	1748	451890	650100	451890
1847.85	181100	398380	1408	398380	484100	398380
1920.14	169000	350730	1133	350730	357100	350730
1995.26	155000	308170	912.29	308170	260900	308170
2073.32	139500	270090	734	270090	188700	270090
2154.43	122800	235990	590.39	235990	135000	235990
2238.72	105600	205460	474.7	205460	95570	205460
2326.31	88671	178130	381.6	178130	66891	178130
2417.32	72631	153720	306.6	153720	46271	153720
2511.89	58090	132000	246.3	132000	31620	132000
2610.16	45430	112700	197.8	112700	21330	112700
2712.27	34800	95516	158.8	95516	14210	95516
2818.38	26190	80274	127.5	80274	9334.9	80274
2928.64	19410	66820	102.3	66820	6046.9	66820
3043.22	14220	55027	82.03	55027	3860	55027
3162.28	10330	44782	65.78	44782	2427	44782
3285.99	7468.9	35980	52.74	35980	1502	35980
3414.55	5391	28515	42.27	28515	914.2	28515
3548.13	3896	22282	33.87	22282	547.19	22282
3686.95	2827	17170	27.13	17170	321.71	17170
3831.19	2064	13012	21.73	13012	185.8	13012
3981.07	1519	9677.1	17.4	9677.1	105.2	9677.1
4136.82	1128	7048.4	13.93	7048.4	58.43	7048.4
4298.66	846.3	5016.2	11.15	5016.2	31.79	5016.2
4466.84	641.6	3479.9	8.918	3479.9	16.93	3479.9
4641.59	491.6	2347	7.134	2347	8.818	2347
4823.18	380.6	1534.5	5.705	1534.5	4.489	1534.5

## Sheet: Figure S1
Figure S1
Time (UTC)	f0 >30keV (cm^2 sr s)^-1	f90 >30keV (cm^2 sr s)^-1	f0 >100keV (cm^2 sr s)^-1	f90 >100keV (cm^2 sr s)^-1	f0 >300keV (cm^2 sr s)^-1	f90 >300keV (cm^2 sr s)^-1	TS04 L
2013-03-15 00:00:04	5252.02	17379	34.7222	208.333	33.3333	100	7.36
2013-03-15 00:00:12	967.742	13830.6	86.8056	381.944	133.333	33.3333	7.3525
2013-03-15 00:00:20	1118.95	13830.6	86.8056	434.028	33.3333	133.333	7.3475
2013-03-15 00:00:28	483.871	11572.6	69.4444	364.583	66.6667	166.667	7.3375
2013-03-15 00:00:36	282.258	11895.2	86.8056	555.556	166.667	233.333	7.3225
2013-03-15 00:00:44	463.71	13508.1	190.972	607.639	166.667	100	7.3025
2013-03-15 00:00:52	181.452	13185.5	121.528	625	166.667	0	7.28
2013-03-15 00:01:00	201.613	15806.5	34.7222	746.528	33.3333	66.6667	7.2525
2013-03-15 00:01:08	927.419	17943.5	52.0833	902.778	0	133.333	7.2225
2013-03-15 00:01:16	201.613	16572.6	86.8056	1006.94	133.333	200	7.185
2013-03-15 00:01:24	2913.31	22500	34.7222	1336.81	33.3333	233.333	7.145
2013-03-15 00:01:32	80.6452	16330.6	69.4444	1354.17	100	133.333	7.105
2013-03-15 00:01:40	120.968	13508.1	86.8056	1163.19	166.667	33.3333	7.0575
2013-03-15 00:01:48	40.3226	14637.1	34.7222	1579.86	33.3333	366.667	7.0075
2013-03-15 00:01:56	40.3226	17016.1	34.7222	2022.57	33.3333	133.333	6.955
2013-03-15 00:02:04	141.129	19233.9	52.0833	2213.54	66.6667	300	6.895
2013-03-15 00:02:12	241.935	20564.5	86.8056	3402.78	133.333	633.333	6.835
2013-03-15 00:02:20	161.29	22983.9	104.167	3836.81	133.333	333.333	6.775
2013-03-15 00:02:28	282.258	24475.8	52.0833	4322.92	66.6667	666.667	6.71
2013-03-15 00:02:36	141.129	23830.6	104.167	4713.54	166.667	733.333	6.64
2013-03-15 00:02:44	221.774	24475.8	69.4444	5590.28	66.6667	1066.67	6.57
2013-03-15 00:02:52	100.806	23508.1	86.8056	6371.53	133.333	1466.67	6.4975
2013-03-15 00:03:00	60.4839	23830.6	52.0833	7239.58	66.6667	2000	6.42
2013-03-15 00:03:08	141.129	24475.8	86.8056	7708.33	100	2533.33	6.34
2013-03-15 00:03:16	40.3226	24798.4	34.7222	9322.92	66.6667	3066.67	6.27
2013-03-15 00:03:24	60.4839	28024.2	52.0833	10381.9	66.6667	3650	6.19
2013-03-15 00:03:32	120.968	29314.5	34.7222	11493.1	33.3333	5033.33	6.105
2013-03-15 00:03:40	100.806	29637.1	69.4444	12326.4	100	5116.67	6.0225
2013-03-15 00:03:48	100.806	31250	52.0833	14270.8	33.3333	6516.67	5.94
2013-03-15 00:03:56	241.935	33346.8	138.889	15486.1	100	6583.33	5.855
2013-03-15 00:04:04	141.129	34959.7	69.4444	17604.2	100	8333.33	5.77
2013-03-15 00:04:12	141.129	35927.4	86.8056	17673.6	100	9250	5.6875
2013-03-15 00:04:20	141.129	35927.4	86.8056	18298.6	66.6667	10200	5.6
2013-03-15 00:04:28	181.452	35443.5	138.889	17881.9	133.333	11666.7	5.5175
2013-03-15 00:04:36	141.129	37379	86.8056	20520.8	100	13433.3	5.43
2013-03-15 00:04:44	60.4839	34717.7	34.7222	19444.4	33.3333	12333.3	5.345
2013-03-15 00:04:52	80.6452	34637.1	34.7222	20520.8	0	15600	5.26
2013-03-15 00:05:00	201.613	33830.6	52.0833	20520.8	33.3333	17200	5.18
2013-03-15 00:05:08	161.29	29959.7	104.167	19131.9	66.6667	17200	5.09
2013-03-15 00:05:16	181.452	26411.3	86.8056	17673.6	66.6667	17400	5.01
2013-03-15 00:05:24	161.29	24475.8	104.167	17881.9	66.6667	18866.7	4.925
2013-03-15 00:05:32	161.29	21935.5	104.167	15659.7	100	16500	4.84
2013-03-15 00:05:40	0	20161.3	0	15243.1	0	16733.3	4.76
2013-03-15 00:05:48	80.6452	19919.4	69.4444	15486.1	66.6667	18900	4.68
2013-03-15 00:05:56	201.613	17983.9	156.25	14131.9	233.333	15000	4.6
2013-03-15 00:06:04	443.548	17056.5	104.167	13888.9	133.333	16233.3	4.52
2013-03-15 00:06:12	161.29	15604.8	121.528	12465.3	133.333	14700	4.4475
2013-03-15 00:06:20	161.29	13508.1	69.4444	11215.3	100	13066.7	4.37
2013-03-15 00:06:28	80.6452	11733.9	69.4444	9548.61	66.6667	10333.3	4.29
2013-03-15 00:06:36	100.806	8810.48	52.0833	7291.67	100	8500	4.22
2013-03-15 00:06:44	100.806	7701.61	69.4444	6215.28	66.6667	7466.67	4.145
2013-03-15 00:06:52	181.452	5453.63	121.528	4565.97	233.333	5066.67	4.0725
2013-03-15 00:07:00	120.968	4284.27	86.8056	3498.26	133.333	3750	4.0025
2013-03-15 00:07:08	100.806	3094.76	69.4444	2447.92	100	3000	3.935
2013-03-15 00:07:16	80.6452	2348.79	52.0833	1805.56	33.3333	2000	3.865
2013-03-15 00:07:24	120.968	1532.26	104.167	1024.31	133.333	1333.33	3.8025
2013-03-15 00:07:32	40.3226	866.935	34.7222	659.722	33.3333	866.667	3.735
2013-03-15 00:07:40	100.806	826.613	69.4444	399.306	133.333	400	3.67
2013-03-15 00:07:48	60.4839	846.774	34.7222	260.417	33.3333	200	3.605
2013-03-15 00:07:56	80.6452	665.323	52.0833	138.889	100	66.6667	3.545
2013-03-15 00:08:04	201.613	1008.06	138.889	138.889	233.333	200	3.485
2013-03-15 00:08:12	100.806	1754.03	69.4444	86.8056	66.6667	66.6667	3.425
2013-03-15 00:08:20	120.968	1875	86.8056	86.8056	133.333	100	3.3675
2013-03-15 00:08:28	80.6452	2620.97	52.0833	69.4444	66.6667	66.6667	3.31
2013-03-15 00:08:36	100.806	2741.94	69.4444	156.25	133.333	166.667	3.2575
2013-03-15 00:08:44	60.4839	4092.74	34.7222	138.889	66.6667	133.333	3.2025
2013-03-15 00:08:52	20.1613	4737.9	17.3611	156.25	33.3333	133.333	3.15
2013-03-15 00:09:00	80.6452	6381.05	52.0833	208.333	100	33.3333	3.0975
2013-03-15 00:09:08	100.806	6814.52	69.4444	329.861	100	66.6667	3.045
2013-03-15 00:09:16	80.6452	7620.97	52.0833	677.083	66.6667	66.6667	2.9975
2013-03-15 00:09:24	80.6452	10504	34.7222	1076.39	33.3333	133.333	2.945
2013-03-15 00:09:32	60.4839	13024.2	34.7222	1284.72	33.3333	133.333	2.8975
2013-03-15 00:09:40	141.129	11250	121.528	1684.03	133.333	33.3333	2.855
2013-03-15 00:09:48	80.6452	15403.2	69.4444	2717.01	66.6667	133.333	2.805
2013-03-15 00:09:56	80.6452	18346.8	69.4444	3307.29	100	66.6667	2.765
2013-03-15 00:10:04	40.3226	18467.7	34.7222	3619.79	33.3333	100	2.725
2013-03-15 00:10:12	60.4839	20967.7	52.0833	4053.82	100	33.3333	2.675
2013-03-15 00:10:20	60.4839	26411.3	52.0833	4765.62	66.6667	0	2.635
2013-03-15 00:10:28	80.6452	24153.2	69.4444	3350.69	100	100	2.595
2013-03-15 00:10:36	181.452	24798.4	138.889	2673.61	100	133.333	2.555
2013-03-15 00:10:44	141.129	23185.5	121.528	2005.21	200	66.6667	2.515
2013-03-15 00:10:52	100.806	22862.9	86.8056	1961.81	100	0	2.4825
2013-03-15 00:11:00	60.4839	19435.5	17.3611	1944.44	33.3333	66.6667	2.445
2013-03-15 00:11:08	0	15403.2	0	1371.53	0	33.3333	2.41
2013-03-15 00:11:16	40.3226	12399.2	34.7222	1562.5	66.6667	100	2.375
2013-03-15 00:11:24	141.129	8205.65	121.528	1059.03	166.667	33.3333	2.3425
2013-03-15 00:11:32	40.3226	5413.31	0	746.528	0	33.3333	2.305
2013-03-15 00:11:40	60.4839	3387.1	52.0833	260.417	100	66.6667	2.275
2013-03-15 00:11:48	20.1613	3225.81	17.3611	190.972	0	166.667	2.2425
2013-03-15 00:11:56	141.129	2963.71	121.528	260.417	200	33.3333	2.21
2013-03-15 00:12:04	40.3226	2570.56	34.7222	121.528	66.6667	33.3333	2.18
2013-03-15 00:12:12	80.6452	2127.02	69.4444	104.167	100	33.3333	2.15
2013-03-15 00:12:20	60.4839	2157.26	17.3611	138.889	33.3333	133.333	2.1225
2013-03-15 00:12:28	141.129	2137.1	69.4444	69.4444	133.333	33.3333	2.0925
2013-03-15 00:12:36	120.968	1915.32	86.8056	34.7222	100	0	2.0675
2013-03-15 00:12:44	60.4839	2530.24	34.7222	156.25	0	100	2.04
2013-03-15 00:12:52	20.1613	2288.31	17.3611	69.4444	33.3333	66.6667	2.0125
2013-03-15 00:13:00							1.99
2013-03-15 00:13:08							1.965
2013-03-15 00:13:16							1.94
2013-03-15 00:13:24							1.915
2013-03-15 00:13:32							1.8925
2013-03-15 00:13:40							1.87
2013-03-15 00:13:48							1.8475
2013-03-15 00:13:56							1.825
2013-03-15 00:14:04							1.805
2013-03-15 00:14:12							1.785
2013-03-15 00:14:20							1.765
2013-03-15 00:14:28							1.745
2013-03-15 00:14:36							1.725
2013-03-15 00:14:44							1.7075
2013-03-15 00:14:52							1.69
2013-03-15 00:15:00							1.67
2013-03-15 00:15:08							1.655
2013-03-15 00:15:16							1.635
2013-03-15 00:15:24							1.62
2013-03-15 00:15:32							1.6025
2013-03-15 00:15:40							1.585
2013-03-15 00:15:48							1.57
2013-03-15 00:15:56							1.5575
2013-03-15 00:16:04							1.5425
2013-03-15 00:16:12							1.5275
2013-03-15 00:16:20							1.515
2013-03-15 00:16:28							1.4975
2013-03-15 00:16:36							1.485
2013-03-15 00:16:44							1.4725
2013-03-15 00:16:52							1.4575
2013-03-15 00:17:00							1.4475
2013-03-15 00:17:08							1.435
2013-03-15 00:17:16							1.4225
2013-03-15 00:17:24							1.41
2013-03-15 00:17:32							1.4025
2013-03-15 00:17:40							1.39
2013-03-15 00:17:48							1.3775
2013-03-15 00:17:56							1.3675
2013-03-15 00:18:04							1.3575
2013-03-15 00:18:12							1.3475
2013-03-15 00:18:20							1.3375
2013-03-15 00:18:28							1.3275
2013-03-15 00:18:36							1.3175
2013-03-15 00:18:44							1.31
2013-03-15 00:18:52							1.3
2013-03-15 00:19:00							1.2925
2013-03-15 00:19:08							1.285
2013-03-15 00:19:16							1.2775
2013-03-15 00:19:24							1.27
2013-03-15 00:19:32							1.26
2013-03-15 00:19:40							1.2525
2013-03-15 00:19:48							1.245
2013-03-15 00:19:56							1.24
2013-03-15 00:20:04							1.23
2013-03-15 00:20:12							1.2275
2013-03-15 00:20:20							1.22
2013-03-15 00:20:28							1.2125
2013-03-15 00:20:36							1.21
2013-03-15 00:20:44							1.2
2013-03-15 00:20:52							1.195
2013-03-15 00:21:00							1.19
2013-03-15 00:21:08							1.185
2013-03-15 00:21:16							1.18
2013-03-15 00:21:24							1.1775
2013-03-15 00:21:32							1.17
2013-03-15 00:21:40							1.1675
2013-03-15 00:21:48							1.16
2013-03-15 00:21:56							1.16
2013-03-15 00:22:04							1.15
2013-03-15 00:22:12							1.15
2013-03-15 00:22:20							1.145
2013-03-15 00:22:28							1.14
2013-03-15 00:22:36							1.14
2013-03-15 00:22:44							1.1375
2013-03-15 00:22:52							1.13
2013-03-15 00:23:00							1.13
2013-03-15 00:23:08							1.13
2013-03-15 00:23:16							1.1225
2013-03-15 00:23:24							1.12
2013-03-15 00:23:32							1.12
2013-03-15 00:23:40							1.12
2013-03-15 00:23:48							1.12
2013-03-15 00:23:56							1.1125
2013-03-15 00:24:04							1.11
2013-03-15 00:24:12							1.11
2013-03-15 00:24:20							1.11
2013-03-15 00:24:28							1.11
2013-03-15 00:24:36							1.11
2013-03-15 00:24:44							1.11
2013-03-15 00:24:52							1.11
2013-03-15 00:25:00							1.11
2013-03-15 00:25:08							1.11
2013-03-15 00:25:16							1.11
2013-03-15 00:25:24							1.1075
2013-03-15 00:25:32							1.11
2013-03-15 00:25:40							1.11
2013-03-15 00:25:48							1.11
2013-03-15 00:25:56							1.11
2013-03-15 00:26:04							1.11
2013-03-15 00:26:12							1.11
2013-03-15 00:26:20							1.11
2013-03-15 00:26:28							1.11
2013-03-15 00:26:36							1.11
2013-03-15 00:26:44							1.11
2013-03-15 00:26:52							1.11
2013-03-15 00:27:00							1.1175
2013-03-15 00:27:08							1.12
2013-03-15 00:27:16							1.12
2013-03-15 00:27:24							1.12
2013-03-15 00:27:32							1.1225
2013-03-15 00:27:40							1.1275
2013-03-15 00:27:48							1.13
2013-03-15 00:27:56							1.13
2013-03-15 00:28:04							1.13
2013-03-15 00:28:12							1.14
2013-03-15 00:28:20							1.14
2013-03-15 00:28:28							1.14
2013-03-15 00:28:36							1.15
2013-03-15 00:28:44							1.15
2013-03-15 00:28:52							1.155
2013-03-15 00:29:00							1.16
2013-03-15 00:29:08							1.16
2013-03-15 00:29:16							1.1675
2013-03-15 00:29:24							1.17
2013-03-15 00:29:32							1.175
2013-03-15 00:29:40							1.18
2013-03-15 00:29:48							1.1825
2013-03-15 00:29:56							1.19
2013-03-15 00:30:04							1.195
2013-03-15 00:30:12							1.2
2013-03-15 00:30:20							1.2025
2013-03-15 00:30:28							1.21
2013-03-15 00:30:36							1.2175
2013-03-15 00:30:44							1.22
2013-03-15 00:30:52							1.23
2013-03-15 00:31:00							1.235
2013-03-15 00:31:08							1.24
2013-03-15 00:31:16							1.25
2013-03-15 00:31:24							1.255
2013-03-15 00:31:32							1.26
2013-03-15 00:31:40							1.2675
2013-03-15 00:31:48							1.275
2013-03-15 00:31:56							1.2825
2013-03-15 00:32:04							1.29
2013-03-15 00:32:12							1.3
2013-03-15 00:32:20							1.3075
2013-03-15 00:32:28							1.315
2013-03-15 00:32:36							1.325
2013-03-15 00:32:44							1.3325
2013-03-15 00:32:52							1.34
2013-03-15 00:33:00							1.35
2013-03-15 00:33:08							1.36
2013-03-15 00:33:16							1.37
2013-03-15 00:33:24							1.38
2013-03-15 00:33:32							1.39
2013-03-15 00:33:40							1.4
2013-03-15 00:33:48							1.4125
2013-03-15 00:33:56							1.4225
2013-03-15 00:34:04							1.435
2013-03-15 00:34:12							1.4475
2013-03-15 00:34:20							1.455
2013-03-15 00:34:28							1.4675
2013-03-15 00:34:36							1.4825
2013-03-15 00:34:44							1.495
2013-03-15 00:34:52							1.5075
2013-03-15 00:35:00							1.5225
2013-03-15 00:35:08							1.535
2013-03-15 00:35:16							1.55
2013-03-15 00:35:24							1.565
2013-03-15 00:35:32							1.58
2013-03-15 00:35:40							1.595
2013-03-15 00:35:48							1.61
2013-03-15 00:35:56							1.625
2013-03-15 00:36:04							1.645
2013-03-15 00:36:12							1.66
2013-03-15 00:36:20							1.68
2013-03-15 00:36:28							1.6975
2013-03-15 00:36:36							1.715
2013-03-15 00:36:44							1.735
2013-03-15 00:36:52							1.755
2013-03-15 00:37:00							1.775
2013-03-15 00:37:08							1.795
2013-03-15 00:37:16							1.8175
2013-03-15 00:37:24							1.84
2013-03-15 00:37:32							1.8625
2013-03-15 00:37:40							1.8875
2013-03-15 00:37:48							1.91
2013-03-15 00:37:56							1.9375
2013-03-15 00:38:04							1.96
2013-03-15 00:38:12							1.9875
2013-03-15 00:38:20	20.1613	181.452	17.3611	34.7222	33.3333	33.3333	2.0125
2013-03-15 00:38:28	161.29	383.065	138.889	52.0833	233.333	66.6667	2.0425
2013-03-15 00:38:36	60.4839	282.258	17.3611	17.3611	33.3333	0	2.0725
2013-03-15 00:38:44	80.6452	362.903	52.0833	52.0833	66.6667	66.6667	2.1025
2013-03-15 00:38:52	100.806	625	69.4444	69.4444	100	0	2.1325
2013-03-15 00:39:00	80.6452	544.355	34.7222	156.25	66.6667	166.667	2.165
2013-03-15 00:39:08	120.968	907.258	34.7222	69.4444	33.3333	33.3333	2.195
2013-03-15 00:39:16	60.4839	826.613	52.0833	52.0833	66.6667	66.6667	2.23
2013-03-15 00:39:24	80.6452	1350.81	69.4444	34.7222	100	33.3333	2.265
2013-03-15 00:39:32	0	1895.16	0	69.4444	0	33.3333	2.305
2013-03-15 00:39:40	60.4839	2409.27	34.7222	156.25	66.6667	66.6667	2.3425
2013-03-15 00:39:48	120.968	4979.84	104.167	104.167	100	66.6667	2.385
2013-03-15 00:39:56	100.806	7318.55	69.4444	190.972	66.6667	100	2.4175
2013-03-15 00:40:04	60.4839	8588.71	34.7222	190.972	33.3333	66.6667	2.4625
2013-03-15 00:40:12	141.129	10685.5	69.4444	138.889	100	33.3333	2.505
2013-03-15 00:40:20	60.4839	10121	34.7222	34.7222	66.6667	33.3333	2.545
2013-03-15 00:40:28	0	9596.77	0	121.528	0	66.6667	2.595
2013-03-15 00:40:36	40.3226	9112.9	34.7222	173.611	66.6667	133.333	2.64
2013-03-15 00:40:44	40.3226	7217.74	17.3611	225.694	33.3333	33.3333	2.69
2013-03-15 00:40:52	80.6452	6421.37	52.0833	138.889	33.3333	33.3333	2.7425
2013-03-15 00:41:00	80.6452	3135.08	69.4444	329.861	133.333	100	2.795
2013-03-15 00:41:08	120.968	2883.06	69.4444	381.944	66.6667	33.3333	2.8475
2013-03-15 00:41:16	161.29	3165.32	138.889	243.056	200	133.333	2.905
2013-03-15 00:41:24	161.29	2550.4	121.528	277.778	166.667	33.3333	2.96
2013-03-15 00:41:32	60.4839	3185.48	34.7222	260.417	66.6667	100	3.025
2013-03-15 00:41:40	60.4839	2923.39	34.7222	156.25	33.3333	133.333	3.085
2013-03-15 00:41:48	120.968	1794.35	86.8056	138.889	33.3333	33.3333	3.1525
2013-03-15 00:41:56	141.129	1955.65	86.8056	173.611	133.333	100	3.22
2013-03-15 00:42:04	60.4839	1330.65	34.7222	86.8056	66.6667	166.667	3.29
2013-03-15 00:42:12	20.1613	927.419	0	34.7222	0	33.3333	3.36
2013-03-15 00:42:20	100.806	645.161	52.0833	121.528	33.3333	166.667	3.44
2013-03-15 00:42:28	80.6452	604.839	52.0833	52.0833	33.3333	100	3.52
2013-03-15 00:42:36	161.29	604.839	138.889	104.167	166.667	166.667	3.6
2013-03-15 00:42:44	80.6452	322.581	52.0833	138.889	66.6667	200	3.6825
2013-03-15 00:42:52	100.806	262.097	52.0833	69.4444	66.6667	133.333	3.7725
2013-03-15 00:43:00	201.613	423.387	138.889	295.139	66.6667	366.667	3.8625
2013-03-15 00:43:08	120.968	483.871	69.4444	312.5	100	400	3.96
2013-03-15 00:43:16	120.968	806.452	69.4444	590.278	66.6667	800	4.06
2013-03-15 00:43:24	161.29	1431.45	138.889	1111.11	166.667	1033.33	4.16
2013-03-15 00:43:32	40.3226	1895.16	34.7222	1562.5	66.6667	1833.33	4.27
2013-03-15 00:43:40	100.806	2973.79	86.8056	2421.88	133.333	3166.67	4.3825
2013-03-15 00:43:48	80.6452	3336.69	52.0833	2630.21	66.6667	3750	4.495
2013-03-15 00:43:56	100.806	4012.1	86.8056	3194.44	100	3866.67	4.62
2013-03-15 00:44:04	80.6452	5846.77	34.7222	4574.65	33.3333	5466.67	4.745
2013-03-15 00:44:12	141.129	7298.39	86.8056	5590.28	100	6000	4.8775
2013-03-15 00:44:20	362.903	8467.74	138.889	6145.83	166.667	6066.67	5.015
2013-03-15 00:44:28	161.29	10826.6	121.528	7343.75	133.333	6533.33	5.1575
2013-03-15 00:44:36	100.806	13830.6	69.4444	8784.72	100	7316.67	5.305
2013-03-15 00:44:44	80.6452	15766.1	34.7222	9305.55	33.3333	7000	5.46
2013-03-15 00:44:52	100.806	17741.9	86.8056	9461.8	100	5083.33	5.6225
2013-03-15 00:45:00	120.968	18306.5	104.167	9236.11	100	5200	5.7925
2013-03-15 00:45:08	60.4839	20161.3	34.7222	9687.5	66.6667	4333.33	5.9675
2013-03-15 00:45:16	100.806	19919.4	69.4444	8819.44	133.333	4050	6.15
2013-03-15 00:45:24	60.4839	18427.4	34.7222	8142.36	33.3333	3483.33	6.3375
2013-03-15 00:45:32	100.806	15322.6	34.7222	6545.14	33.3333	2100	6.535
2013-03-15 00:45:40	100.806	15121	86.8056	5243.06	133.333	1666.67	6.745
2013-03-15 00:45:48	80.6452	15161.3	52.0833	4826.39	66.6667	900	6.955
2013-03-15 00:45:56	120.968	12540.3	104.167	2916.67	166.667	533.333	7.18
2013-03-15 00:46:04	161.29	11270.2	104.167	2300.35	33.3333	466.667	7.41
2013-03-15 00:46:12	262.097	9858.87	69.4444	1753.47	33.3333	166.667	7.65
2013-03-15 00:46:20	120.968	8084.68	52.0833	989.583	33.3333	133.333	7.905
2013-03-15 00:46:28	161.29	5877.02	52.0833	503.472	66.6667	66.6667	8.165
2013-03-15 00:46:36	120.968	4707.66	104.167	295.139	100	100	8.435
2013-03-15 00:46:44	100.806	4596.77	69.4444	173.611	133.333	100	8.72
2013-03-15 00:46:52	161.29	1431.45	138.889	52.0833	233.333	33.3333	9.015
2013-03-15 00:47:00	120.968	544.355	86.8056	86.8056	133.333	166.667	9.3175
2013-03-15 00:47:08	141.129	584.677	86.8056	69.4444	100	133.333	9.63
2013-03-15 00:47:16	141.129	907.258	34.7222	86.8056	0	66.6667	9.9525
2013-03-15 00:47:24							10.285
2013-03-15 00:47:32							10.6275
2013-03-15 00:47:40							10.975
2013-03-15 00:47:48							11.3275
2013-03-15 00:47:56							11.6925
2013-03-15 00:48:04							12.055
2013-03-15 00:48:12							12.425
2013-03-15 00:48:20							12.795
2013-03-15 00:48:28							13.165
2013-03-15 00:48:36							13.535
2013-03-15 00:48:44							13.9
2013-03-15 00:48:52							14.2575
2013-03-15 00:49:00							14.61
2013-03-15 00:49:08							14.9525
2013-03-15 00:49:16							15.28
2013-03-15 00:49:24							15.59
2013-03-15 00:49:32							15.88
2013-03-15 00:49:40							16.15
2013-03-15 00:49:48							16.395
2013-03-15 00:49:56							16.61
2013-03-15 00:50:04							16.7975
2013-03-15 00:50:12							16.9525
2013-03-15 00:50:20							17.07
2013-03-15 00:50:28							17.155
2013-03-15 00:50:36							17.205
2013-03-15 00:50:44							17.2125
2013-03-15 00:50:52							17.185
2013-03-15 00:51:00							17.125
2013-03-15 00:51:08							17.025
2013-03-15 00:51:16							16.89
2013-03-15 00:51:24							16.7225
2013-03-15 00:51:32							16.5275
2013-03-15 00:51:40							16.3
2013-03-15 00:51:48							16.0475
2013-03-15 00:51:56							15.7725
2013-03-15 00:52:04							15.4775
2013-03-15 00:52:12							15.16
2013-03-15 00:52:20							14.835
2013-03-15 00:52:28							14.495
2013-03-15 00:52:36							14.145
2013-03-15 00:52:44							13.795
2013-03-15 00:52:52							13.435
2013-03-15 00:53:00							13.0675
2013-03-15 00:53:08							12.705
2013-03-15 00:53:16							12.345
2013-03-15 00:53:24							11.985
2013-03-15 00:53:32							11.63
2013-03-15 00:53:40							11.28
2013-03-15 00:53:48							10.9375
2013-03-15 00:53:56							10.6025
2013-03-15 00:54:04							10.27
2013-03-15 00:54:12	141.129	302.419	121.528	104.167	133.333	100	9.95
2013-03-15 00:54:20	100.806	302.419	86.8056	104.167	100	133.333	9.6375
2013-03-15 00:54:28	161.29	282.258	138.889	52.0833	133.333	66.6667	9.335
2013-03-15 00:54:36	80.6452	262.097	69.4444	86.8056	133.333	100	9.0375
2013-03-15 00:54:44	181.452	584.677	138.889	138.889	166.667	166.667	8.755
2013-03-15 00:54:52	141.129	564.516	86.8056	156.25	133.333	100	8.4775
2013-03-15 00:55:00	221.774	705.645	69.4444	121.528	66.6667	100	8.21
2013-03-15 00:55:08	201.613	403.226	104.167	86.8056	200	33.3333	7.955
2013-03-15 00:55:16	221.774	1643.15	190.972	121.528	333.333	66.6667	7.71
2013-03-15 00:55:24	161.29	3014.11	121.528	138.889	233.333	66.6667	7.47
2013-03-15 00:55:32	100.806	4979.84	52.0833	538.194	33.3333	233.333	7.2375
2013-03-15 00:55:40	120.968	7500	86.8056	746.528	100	233.333	7.02
2013-03-15 00:55:48	120.968	12076.6	69.4444	1562.5	66.6667	233.333	6.805
2013-03-15 00:55:56	80.6452	13024.2	69.4444	2612.85	133.333	500	6.605
2013-03-15 00:56:04	120.968	17379	69.4444	4331.6	100	633.333	6.405
2013-03-15 00:56:12	221.774	15483.9	138.889	5312.5	166.667	1400	6.2175
2013-03-15 00:56:20	120.968	15564.5	69.4444	5954.86	33.3333	2100	6.035
2013-03-15 00:56:28	120.968	15564.5	52.0833	6944.44	66.6667	2700	5.8625
2013-03-15 00:56:36	221.774	16048.4	138.889	7708.33	133.333	3766.67	5.69
2013-03-15 00:56:44	60.4839	14314.5	52.0833	7361.11	66.6667	3666.67	5.53
2013-03-15 00:56:52	100.806	13669.4	69.4444	7152.78	66.6667	4050	5.3775
2013-03-15 00:57:00	141.129	12701.6	104.167	7152.78	100	4866.67	5.225
2013-03-15 00:57:08	141.129	10685.5	121.528	6145.83	166.667	5083.33	5.085
2013-03-15 00:57:16	100.806	7701.61	86.8056	4930.56	100	4416.67	4.9475
2013-03-15 00:57:24	141.129	5443.55	86.8056	3993.06	133.333	4050	4.8125
2013-03-15 00:57:32	141.129	4082.66	69.4444	2986.11	100	3366.67	4.685
2013-03-15 00:57:40	100.806	2691.53	69.4444	2144.1	100	2533.33	4.565
2013-03-15 00:57:48	120.968	2247.98	104.167	1788.19	100	2100	4.445
2013-03-15 00:57:56	80.6452	1592.74	69.4444	1267.36	133.333	1633.33	4.335
2013-03-15 00:58:04	80.6452	866.935	52.0833	677.083	100	800	4.2225
2013-03-15 00:58:12	60.4839	725.806	52.0833	555.556	100	600	4.12
2013-03-15 00:58:20	60.4839	564.516	52.0833	468.75	33.3333	633.333	4.015
2013-03-15 00:58:28	60.4839	221.774	34.7222	173.611	0	233.333	3.92
2013-03-15 00:58:36	161.29	120.968	104.167	86.8056	66.6667	100	3.825
2013-03-15 00:58:44	60.4839	120.968	52.0833	69.4444	66.6667	66.6667	3.735
2013-03-15 00:58:52	80.6452	80.6452	69.4444	69.4444	100	66.6667	3.65
2013-03-15 00:59:00	80.6452	161.29	52.0833	104.167	66.6667	133.333	3.565
2013-03-15 00:59:08	80.6452	100.806	34.7222	69.4444	33.3333	66.6667	3.48
2013-03-15 00:59:16	161.29	40.3226	121.528	17.3611	200	33.3333	3.43
2013-03-15 00:59:24	60.4839	181.452	52.0833	121.528	66.6667	100	3.31
2013-03-15 00:59:32
2013-03-15 00:59:40
2013-03-15 00:59:48
2013-03-15 00:59:56
2013-03-15 01:00:04
2013-03-15 01:00:12
2013-03-15 01:00:20
2013-03-15 01:00:28
2013-03-15 01:00:36
2013-03-15 01:00:44
2013-03-15 01:00:52
2013-03-15 01:01:00
2013-03-15 01:01:08
2013-03-15 01:01:16
2013-03-15 01:01:24
2013-03-15 01:01:32
2013-03-15 01:01:40
2013-03-15 01:01:48
2013-03-15 01:01:56
2013-03-15 01:02:04
2013-03-15 01:02:12
2013-03-15 01:02:20
2013-03-15 01:02:28
2013-03-15 01:02:36
2013-03-15 01:02:44
2013-03-15 01:02:52
2013-03-15 01:03:00
2013-03-15 01:03:08
2013-03-15 01:03:16
2013-03-15 01:03:24
2013-03-15 01:03:32
2013-03-15 01:03:40
2013-03-15 01:03:48
2013-03-15 01:03:56
2013-03-15 01:04:04
2013-03-15 01:04:12
2013-03-15 01:04:20
2013-03-15 01:04:28
2013-03-15 01:04:36
2013-03-15 01:04:44
2013-03-15 01:04:52
2013-03-15 01:05:00
2013-03-15 01:05:08
2013-03-15 01:05:16
2013-03-15 01:05:24
2013-03-15 01:05:32
2013-03-15 01:05:40
2013-03-15 01:05:48
2013-03-15 01:05:56
2013-03-15 01:06:04
2013-03-15 01:06:12
2013-03-15 01:06:20
2013-03-15 01:06:28
2013-03-15 01:06:36
2013-03-15 01:06:44
2013-03-15 01:06:52
2013-03-15 01:07:00
2013-03-15 01:07:08							1.35667
2013-03-15 01:07:16							1.345
2013-03-15 01:07:24							1.335
2013-03-15 01:07:32							1.3225
2013-03-15 01:07:40							1.31
2013-03-15 01:07:48							1.3
2013-03-15 01:07:56							1.29
2013-03-15 01:08:04							1.28
2013-03-15 01:08:12							1.27
2013-03-15 01:08:20							1.2625
2013-03-15 01:08:28							1.2525
2013-03-15 01:08:36							1.2425
2013-03-15 01:08:44							1.235
2013-03-15 01:08:52							1.2275
2013-03-15 01:09:00							1.22
2013-03-15 01:09:08							1.21
2013-03-15 01:09:16							1.2075
2013-03-15 01:09:24							1.2
2013-03-15 01:09:32							1.1925
2013-03-15 01:09:40							1.1875
2013-03-15 01:09:48							1.18
2013-03-15 01:09:56							1.175
2013-03-15 01:10:04							1.17
2013-03-15 01:10:12							1.1675
2013-03-15 01:10:20							1.16
2013-03-15 01:10:28							1.16
2013-03-15 01:10:36							1.15
2013-03-15 01:10:44							1.15
2013-03-15 01:10:52							1.145
2013-03-15 01:11:00							1.14
2013-03-15 01:11:08							1.14
2013-03-15 01:11:16							1.14
2013-03-15 01:11:24							1.13
2013-03-15 01:11:32							1.13
2013-03-15 01:11:40							1.13
2013-03-15 01:11:48							1.13
2013-03-15 01:11:56							1.12
2013-03-15 01:12:04							1.12
2013-03-15 01:12:12							1.12
2013-03-15 01:12:20							1.12
2013-03-15 01:12:28							1.12
2013-03-15 01:12:36							1.12
2013-03-15 01:12:44							1.12
2013-03-15 01:12:52							1.12
2013-03-15 01:13:00							1.12
2013-03-15 01:13:08							1.12
2013-03-15 01:13:16							1.12
2013-03-15 01:13:24							1.12
2013-03-15 01:13:32							1.12
2013-03-15 01:13:40							1.12
2013-03-15 01:13:48							1.12
2013-03-15 01:13:56							1.12
2013-03-15 01:14:04							1.12
2013-03-15 01:14:12							1.1225
2013-03-15 01:14:20							1.13
2013-03-15 01:14:28							1.13
2013-03-15 01:14:36							1.13
2013-03-15 01:14:44							1.13
2013-03-15 01:14:52							1.1375
2013-03-15 01:15:00							1.14
2013-03-15 01:15:08							1.14
2013-03-15 01:15:16							1.1425
2013-03-15 01:15:24							1.15
2013-03-15 01:15:32							1.15
2013-03-15 01:15:40							1.1525
2013-03-15 01:15:48							1.16
2013-03-15 01:15:56							1.16
2013-03-15 01:16:04							1.1675
2013-03-15 01:16:12							1.17
2013-03-15 01:16:20							1.175
2013-03-15 01:16:28							1.18
2013-03-15 01:16:36							1.185
2013-03-15 01:16:44							1.19
2013-03-15 01:16:52							1.195
2013-03-15 01:17:00							1.2
2013-03-15 01:17:08							1.2075
2013-03-15 01:17:16							1.21
2013-03-15 01:17:24							1.22
2013-03-15 01:17:32							1.225
2013-03-15 01:17:40							1.23
2013-03-15 01:17:48							1.2375
2013-03-15 01:17:56							1.2425
2013-03-15 01:18:04							1.25
2013-03-15 01:18:12							1.2575
2013-03-15 01:18:20							1.265
2013-03-15 01:18:28							1.2725
2013-03-15 01:18:36							1.28
2013-03-15 01:18:44							1.29
2013-03-15 01:18:52							1.2975
2013-03-15 01:19:00							1.3025
2013-03-15 01:19:08							1.31
2013-03-15 01:19:16							1.32
2013-03-15 01:19:24							1.33
2013-03-15 01:19:32							1.3375
2013-03-15 01:19:40							1.3475
2013-03-15 01:19:48							1.3575
2013-03-15 01:19:56							1.3675
2013-03-15 01:20:04							1.375
2013-03-15 01:20:12							1.385
2013-03-15 01:20:20							1.395
2013-03-15 01:20:28							1.405
2013-03-15 01:20:36							1.415
2013-03-15 01:20:44							1.425
2013-03-15 01:20:52							1.435
2013-03-15 01:21:00							1.4475
2013-03-15 01:21:08							1.4575
2013-03-15 01:21:16							1.4675
2013-03-15 01:21:24							1.48
2013-03-15 01:21:32							1.4925
2013-03-15 01:21:40							1.5025
2013-03-15 01:21:48							1.5125
2013-03-15 01:21:56							1.525
2013-03-15 01:22:04							1.5375
2013-03-15 01:22:12							1.5475
2013-03-15 01:22:20							1.5625
2013-03-15 01:22:28							1.575
2013-03-15 01:22:36							1.585
2013-03-15 01:22:44							1.5975
2013-03-15 01:22:52							1.6125
2013-03-15 01:23:00							1.625
2013-03-15 01:23:08							1.6375
2013-03-15 01:23:16							1.6525
2013-03-15 01:23:24							1.665
2013-03-15 01:23:32							1.6775
2013-03-15 01:23:40							1.6925
2013-03-15 01:23:48							1.705
2013-03-15 01:23:56							1.7175
2013-03-15 01:24:04							1.7325
2013-03-15 01:24:12							1.745
2013-03-15 01:24:20							1.76
2013-03-15 01:24:28							1.775
2013-03-15 01:24:36							1.79
2013-03-15 01:24:44							1.805
2013-03-15 01:24:52							1.8175
2013-03-15 01:25:00							1.835
2013-03-15 01:25:08							1.85
2013-03-15 01:25:16							1.865
2013-03-15 01:25:24							1.88
2013-03-15 01:25:32							1.895
2013-03-15 01:25:40							1.9125
2013-03-15 01:25:48							1.9275
2013-03-15 01:25:56							1.9425
2013-03-15 01:26:04							1.9575
2013-03-15 01:26:12							1.975
2013-03-15 01:26:20							1.99
2013-03-15 01:26:28	383.065	245121	208.333	82187.5	133.333	7600	2.0075
2013-03-15 01:26:36	322.581	250282	86.8056	83298.6	66.6667	6200	2.025
2013-03-15 01:26:44	282.258	255444	69.4444	83298.6	33.3333	5316.67	2.04
2013-03-15 01:26:52	201.613	258024	104.167	83298.6	0	4433.33	2.0575
2013-03-15 01:27:00	241.935	255444	86.8056	83298.6	66.6667	4666.67	2.075
2013-03-15 01:27:08	282.258	255444	104.167	83298.6	133.333	3766.67	2.0925
2013-03-15 01:27:16	463.71	263185	138.889	83298.6	200	3433.33	2.11
2013-03-15 01:27:24	383.065	263185	104.167	84409.7	33.3333	3166.67	2.1275
2013-03-15 01:27:32	262.097	263831	86.8056	83298.6	0	2900	2.145
2013-03-15 01:27:40	161.29	263831	86.8056	79965.3	33.3333	2166.67	2.165
2013-03-15 01:27:48	120.968	258024	34.7222	77743.1	0	1833.33	2.1825
2013-03-15 01:27:56	262.097	263185	121.528	77743.1	33.3333	1700	2.2
2013-03-15 01:28:04	282.258	263185	69.4444	77743.1	33.3333	1666.67	2.22
2013-03-15 01:28:12	181.452	260605	86.8056	76631.9	0	1866.67	2.235
2013-03-15 01:28:20	221.774	263831	69.4444	75520.8	33.3333	1300	2.255
2013-03-15 01:28:28	100.806	263831	34.7222	72465.3	33.3333	1333.33	2.275
2013-03-15 01:28:36	262.097	266411	104.167	71354.2	133.333	1466.67	2.295
2013-03-15 01:28:44	322.581	266411	156.25	70381.9	166.667	1066.67	2.315
2013-03-15 01:28:52	201.613	272863	69.4444	71354.2	100	1033.33	2.335
2013-03-15 01:29:00	262.097	269637	52.0833	68576.4	33.3333	1033.33	2.355
2013-03-15 01:29:08	221.774	266411	86.8056	66909.7	33.3333	1300	2.375
2013-03-15 01:29:16	241.935	266411	104.167	62743.1	133.333	833.333	2.395
2013-03-15 01:29:24	221.774	255444	121.528	60381.9	66.6667	1200	2.415
2013-03-15 01:29:32	80.6452	242540	34.7222	56076.4	0	1566.67	2.44
2013-03-15 01:29:40	423.387	234798	173.611	51076.4	233.333	966.667	2.46
2013-03-15 01:29:48	161.29	219314	34.7222	46631.9	66.6667	700	2.48
2013-03-15 01:29:56	262.097	206411	121.528	43854.2	100	866.667	2.505
2013-03-15 01:30:04	20.1613	196089	0	42187.5	0	700	2.525
2013-03-15 01:30:12	60.4839	185766	17.3611	38368.1	0	1200	2.55
2013-03-15 01:30:20	262.097	172863	86.8056	34756.9	66.6667	866.667	2.57
2013-03-15 01:30:28	201.613	155444	69.4444	32187.5	33.3333	1266.67	2.595
2013-03-15 01:30:36	201.613	143831	69.4444	28715.3	66.6667	1333.33	2.62
2013-03-15 01:30:44	181.452	126411	86.8056	24965.3	66.6667	1266.67	2.6425
2013-03-15 01:30:52	120.968	110927	17.3611	20520.8	33.3333	1133.33	2.6675
2013-03-15 01:31:00	161.29	95443.5	69.4444	16284.7	0	1500	2.69
2013-03-15 01:31:08	161.29	83991.9	104.167	12326.4	66.6667	1133.33	2.7175
2013-03-15 01:31:16	141.129	70443.5	86.8056	10520.8	100	1233.33	2.7425
2013-03-15 01:31:24	100.806	59959.7	52.0833	7934.03	66.6667	966.667	2.77
2013-03-15 01:31:32	141.129	52217.7	52.0833	6475.69	100	1233.33	2.7975
2013-03-15 01:31:40	141.129	42217.7	104.167	4670.14	133.333	1233.33	2.8225
2013-03-15 01:31:48	120.968	35927.4	86.8056	3776.04	100	1266.67	2.85
2013-03-15 01:31:56	0	29637.1	0	2638.89	0	1300	2.8775
2013-03-15 01:32:04	201.613	25121	138.889	2065.97	266.667	1066.67	2.9075
2013-03-15 01:32:12	80.6452	21008.1	69.4444	1579.86	66.6667	1033.33	2.9375
2013-03-15 01:32:20	181.452	18669.4	69.4444	1388.89	100	1000	2.9675
2013-03-15 01:32:28	120.968	14475.8	86.8056	1128.47	66.6667	900	2.9975
2013-03-15 01:32:36	141.129	12540.3	86.8056	1284.72	66.6667	1266.67	3.03
2013-03-15 01:32:44	60.4839	9435.48	34.7222	920.139	66.6667	966.667	3.06
2013-03-15 01:32:52	60.4839	8266.13	34.7222	763.889	66.6667	766.667	3.09
2013-03-15 01:33:00	40.3226	7056.45	34.7222	954.861	33.3333	1466.67	3.125
2013-03-15 01:33:08	120.968	5302.42	104.167	833.333	166.667	1266.67	3.155
2013-03-15 01:33:16	221.774	5181.45	69.4444	902.778	33.3333	1266.67	3.19
2013-03-15 01:33:24	80.6452	3598.79	69.4444	729.167	66.6667	1033.33	3.225
2013-03-15 01:33:32	40.3226	3467.74	34.7222	850.694	66.6667	1300	3.265
2013-03-15 01:33:40	60.4839	3074.6	52.0833	954.861	33.3333	1266.67	3.295
2013-03-15 01:33:48	40.3226	2469.76	34.7222	815.972	66.6667	1300	3.335
2013-03-15 01:33:56	100.806	2489.92	69.4444	902.778	100	1266.67	3.375
2013-03-15 01:34:04	141.129	2096.77	121.528	833.333	133.333	1300	3.415
2013-03-15 01:34:12	40.3226	1774.19	34.7222	815.972	66.6667	1133.33	3.455
2013-03-15 01:34:20	80.6452	1985.89	69.4444	902.778	100	1333.33	3.495
2013-03-15 01:34:28	100.806	1955.65	52.0833	972.222	66.6667	1333.33	3.535
2013-03-15 01:34:36	40.3226	1814.52	34.7222	1111.11	33.3333	1500	3.575
2013-03-15 01:34:44	80.6452	1552.42	34.7222	1024.31	33.3333	1300	3.615
2013-03-15 01:34:52	120.968	2096.77	104.167	1562.5	100	2066.67	3.6625
2013-03-15 01:35:00	100.806	2288.31	69.4444	1736.11	100	1966.67	3.705
2013-03-15 01:35:08	181.452	2903.23	104.167	2291.67	100	2566.67	3.755
2013-03-15 01:35:16	120.968	4354.84	104.167	3342.01	100	3716.67	3.8
2013-03-15 01:35:24	100.806	5151.21	52.0833	3828.12	0	4366.67	3.85
2013-03-15 01:35:32	40.3226	7056.45	34.7222	5520.83	0	5666.67	3.9
2013-03-15 01:35:40	40.3226	8225.81	17.3611	6354.17	0	6533.33	3.95
2013-03-15 01:35:48	181.452	10181.5	138.889	8333.33	133.333	8766.67	4.0025
2013-03-15 01:35:56	181.452	12540.3	104.167	10017.4	133.333	10733.3	4.0575
2013-03-15 01:36:04	302.419	14314.5	208.333	11631.9	200	12366.7	4.11
2013-03-15 01:36:12	241.935	16411.3	138.889	13020.8	133.333	14100	4.1675
2013-03-15 01:36:20	201.613	18588.7	121.528	14618.1	133.333	16266.7	4.225
2013-03-15 01:36:28	181.452	20443.5	121.528	16493.1	166.667	17366.7	4.285
2013-03-15 01:36:36	201.613	21330.6	86.8056	16979.2	66.6667	18700	4.345
2013-03-15 01:36:44	161.29	23508.1	121.528	18645.8	133.333	20466.7	4.405
2013-03-15 01:36:52	141.129	24798.4	69.4444	18333.3	66.6667	19933.3	4.4675
2013-03-15 01:37:00	221.774	24153.2	121.528	18854.2	100	21266.7	4.535
2013-03-15 01:37:08	302.419	23185.5	190.972	18611.1	66.6667	20200	4.6025
2013-03-15 01:37:16	221.774	24475.8	156.25	18888.9	133.333	21266.7	4.67
2013-03-15 01:37:24	141.129	25443.5	104.167	19687.5	100	21533.3	4.74
2013-03-15 01:37:32	262.097	26411.3	138.889	19687.5	166.667	22333.3	4.81
2013-03-15 01:37:40	241.935	27701.6	156.25	20520.8	33.3333	21266.7	4.8825
2013-03-15 01:37:48	282.258	27701.6	69.4444	19687.5	66.6667	19400	4.96
2013-03-15 01:37:56	161.29	29637.1	52.0833	19965.3	66.6667	19933.3	5.0375
2013-03-15 01:38:04	282.258	29637.1	173.611	19409.7	133.333	18100	5.115
2013-03-15 01:38:12	241.935	30927.4	156.25	18854.2	200	16733.3	5.195
2013-03-15 01:38:20	181.452	32298.4	104.167	19131.9	133.333	15200	5.28
2013-03-15 01:38:28	141.129	33266.1	121.528	19687.5	200	13600	5.36
2013-03-15 01:38:36	181.452	31895.2	86.8056	18090.3	100	11266.7	5.4475
2013-03-15 01:38:44	161.29	34072.6	104.167	18368.1	133.333	10866.7	5.535
2013-03-15 01:38:52	241.935	32943.5	156.25	15868.1	166.667	9533.33	5.625
2013-03-15 01:39:00	120.968	31895.2	69.4444	15659.7	66.6667	8533.33	5.715
2013-03-15 01:39:08	120.968	29637.1	86.8056	13611.1	100	6350	5.8125
2013-03-15 01:39:16	60.4839	29314.5	34.7222	12604.2	66.6667	5733.33	5.905
2013-03-15 01:39:24	221.774	32379	121.528	11076.4	200	4250	6.0025
2013-03-15 01:39:32	8981.85	47056.5	381.944	11770.8	66.6667	3500	6.1025
2013-03-15 01:39:40	6290.32	38104.8	86.8056	9774.3	33.3333	2366.67	6.2
2013-03-15 01:39:48	241.935	27701.6	69.4444	6753.47	33.3333	1933.33	6.305
2013-03-15 01:39:56	2056.45	28024.2	104.167	4722.22	100	866.667	6.405
2013-03-15 01:40:04	100.806	19677.4	69.4444	3237.85	100	200	6.51
2013-03-15 01:40:12	201.613	15766.1	121.528	2421.88	133.333	333.333	6.6175
2013-03-15 01:40:20	201.613	13024.2	121.528	1458.33	33.3333	266.667	6.725
2013-03-15 01:40:28	100.806	9475.81	52.0833	729.167	100	100	6.8325
2013-03-15 01:40:36	100.806	6975.81	86.8056	590.278	100	100	6.94
2013-03-15 01:40:44	161.29	4465.73	121.528	243.056	166.667	133.333	7.05
2013-03-15 01:40:52	120.968	2852.82	86.8056	156.25	133.333	200	7.1625
2013-03-15 01:41:00	120.968	3225.81	104.167	138.889	166.667	133.333	7.27
2013-03-15 01:41:08	120.968	2318.55	17.3611	86.8055	33.3333	66.6667	7.3825
2013-03-15 01:41:16	120.968	1411.29	69.4444	52.0833	133.333	66.6667	7.4925
2013-03-15 01:41:24	141.129	1048.39	104.167	104.167	0	100	7.6025
2013-03-15 01:41:32	80.6452	1028.23	69.4444	86.8056	100	33.3333	7.71
2013-03-15 01:41:40	241.935	584.677	190.972	156.25	233.333	233.333	7.8175
2013-03-15 01:41:48	221.774	685.484	190.972	138.889	200	100	7.9275
2013-03-15 01:41:56	181.452	403.226	69.4444	104.167	66.6667	166.667	8.03
2013-03-15 01:42:04	181.452	423.387	121.528	86.8056	100	33.3333	8.135
2013-03-15 01:42:12	141.129	362.903	121.528	86.8056	66.6667	100	8.235
2013-03-15 01:42:20	141.129	483.871	69.4444	86.8056	100	100	8.3325
2013-03-15 01:42:28	241.935	342.742	121.528	52.0833	200	100	8.4275
2013-03-15 01:42:36	120.968	302.419	104.167	104.167	100	66.6667	8.5175
2013-03-15 01:42:44	241.935	262.097	190.972	86.8056	266.667	66.6667	8.605
2013-03-15 01:42:52	80.6452	201.613	69.4444	86.8056	100	100	8.69
2013-03-15 01:43:00	141.129	322.581	86.8056	86.8056	133.333	133.333	8.7625
2013-03-15 01:43:08	100.806	403.226	69.4444	156.25	66.6667	166.667	8.835
2013-03-15 01:43:16	141.129	322.581	104.167	121.528	200	133.333	8.9
2013-03-15 01:43:24	161.29	564.516	104.167	121.528	100	100	8.96
2013-03-15 01:43:32	201.613	443.548	69.4444	121.528	100	66.6667	9.0125
2013-03-15 01:43:40	141.129	302.419	121.528	121.528	200	233.333	9.055
2013-03-15 01:43:48	40.3226	463.71	17.3611	173.611	33.3333	200	9.095
2013-03-15 01:43:56	100.806	383.065	34.7222	138.889	66.6667	166.667	9.125
2013-03-15 01:44:04	181.452	342.742	121.528	104.167	100	100	9.1475
2013-03-15 01:44:12	40.3226	423.387	34.7222	138.889	66.6667	133.333	9.1625
2013-03-15 01:44:20	262.097	463.71	173.611	138.889	233.333	100	9.17
2013-03-15 01:44:28	161.29	221.774	121.528	121.528	233.333	166.667	9.165
2013-03-15 01:44:36	342.742	302.419	138.889	52.0833	200	66.6667	9.1525
2013-03-15 01:44:44	181.452	403.226	86.8056	86.8056	33.3333	133.333	9.1325
2013-03-15 01:44:52	60.4839	241.935	52.0833	69.4444	33.3333	133.333	9.105
2013-03-15 01:45:00	302.419	282.258	225.694	69.4444	233.333	66.6667	9.065
2013-03-15 01:45:08	181.452	383.065	138.889	34.7222	233.333	0	9.0225
2013-03-15 01:45:16	141.129	705.645	104.167	173.611	166.667	266.667	8.97
2013-03-15 01:45:24	120.968	504.032	104.167	86.8056	100	66.6667	8.9075
2013-03-15 01:45:32	120.968	887.097	86.8056	156.25	100	233.333	8.84
2013-03-15 01:45:40	181.452	766.129	138.889	17.3611	200	33.3333	8.76
2013-03-15 01:45:48	161.29	1028.23	121.528	86.8056	166.667	133.333	8.68
2013-03-15 01:45:56	221.774	1411.29	173.611	69.4444	166.667	66.6667	8.595
2013-03-15 01:46:04	241.935	1774.19	156.25	173.611	200	166.667	8.4975
2013-03-15 01:46:12	40.3226	2187.5	0	34.7222	0	66.6667	8.3975
2013-03-15 01:46:20	120.968	1431.45	69.4444	225.694	100	300	8.2925
2013-03-15 01:46:28	161.29	2227.82	121.528	190.972	133.333	300	8.185
2013-03-15 01:46:36	362.903	3971.77	104.167	69.4444	166.667	66.6667	8.0725
2013-03-15 01:46:44	3739.92	7197.58	138.889	104.167	200	100	7.955
2013-03-15 01:46:52	120.968	5463.71	69.4444	156.25	33.3333	200	7.835
2013-03-15 01:47:00	181.452	8891.13	138.889	208.333	133.333	66.6667	7.705
2013-03-15 01:47:08	322.581	8568.55	69.4444	572.917	33.3333	300	7.585
2013-03-15 01:47:16	201.613	10987.9	69.4444	677.083	133.333	66.6667	7.455
2013-03-15 01:47:24	181.452	11955.6	86.8056	1145.83	100	66.6667	7.325
2013-03-15 01:47:32	80.6452	11592.7	52.0833	1684.03	33.3333	266.667	7.195
2013-03-15 01:47:40	241.935	13830.6	156.25	2604.17	200	400	7.0675
2013-03-15 01:47:48	181.452	15604.8	86.8056	2569.44	66.6667	433.333	6.9325
2013-03-15 01:47:56	201.613	16088.7	121.528	3706.6	100	600	6.8
2013-03-15 01:48:04	120.968	18709.7	104.167	5312.5	100	1066.67	6.67
2013-03-15 01:48:12	60.4839	20887.1	34.7222	6145.83	33.3333	1700	6.5375
2013-03-15 01:48:20	161.29	21935.5	104.167	7586.8	100	2333.33	6.4075
2013-03-15 01:48:28	141.129	25766.1	69.4444	9826.39	66.6667	3383.33	6.2775
2013-03-15 01:48:36	221.774	25443.5	52.0833	10798.6	100	3550	6.1525
2013-03-15 01:48:44	60.4839	26088.7	52.0833	11493.1	33.3333	5316.67	6.025
2013-03-15 01:48:52	80.6452	27701.6	69.4444	13611.1	100	5783.33	5.8975
2013-03-15 01:49:00	120.968	28024.2	104.167	14513.9	200	6283.33	5.775
2013-03-15 01:49:08	302.419	26733.9	34.7222	13958.3	66.6667	7516.67	5.655
2013-03-15 01:49:16	40.3226	27701.6	0	15243.1	0	8450	5.535
2013-03-15 01:49:24	181.452	27701.6	86.8056	15486.1	133.333	10333.3	5.415
2013-03-15 01:49:32	120.968	25121	69.4444	15069.4	66.6667	10866.7	5.305
2013-03-15 01:49:40	161.29	22540.3	121.528	15277.8	166.667	11266.7	5.1925
2013-03-15 01:49:48	80.6452	19516.1	34.7222	13472.2	0	12766.7	5.08
2013-03-15 01:49:56	141.129	17943.5	104.167	13159.7	100	12966.7	4.97
2013-03-15 01:50:04	80.6452	16693.5	52.0833	12743.1	33.3333	13500	4.8625
2013-03-15 01:50:12	161.29	14475.8	138.889	11354.2	166.667	12733.3	4.76
2013-03-15 01:50:20	161.29	13830.6	104.167	10937.5	133.333	12100	4.66
2013-03-15 01:50:28	181.452	13508.1	138.889	10798.6	66.6667	12366.7	4.565
2013-03-15 01:50:36	241.935	10907.3	190.972	8784.72	233.333	10466.7	4.465
2013-03-15 01:50:44	141.129	9737.9	86.8056	8090.28	100	9183.33	4.3725
2013-03-15 01:50:52	120.968	7842.74	69.4444	6302.08	33.3333	7050	4.2775
2013-03-15 01:51:00	80.6452	7298.39	17.3611	5937.5	0	7133.33	4.19
2013-03-15 01:51:08	120.968	5100.81	69.4444	4166.67	100	4950	4.1025
2013-03-15 01:51:16	40.3226	3659.27	34.7222	2847.22	0	2966.67	4.02
2013-03-15 01:51:24	141.129	2318.55	86.8056	1857.64	166.667	2366.67	3.93
2013-03-15 01:51:32	40.3226	1088.71	34.7222	694.444	66.6667	733.333	3.85
2013-03-15 01:51:40	80.6452	786.29	52.0833	572.917	100	633.333	3.775
2013-03-15 01:51:48	80.6452	645.161	69.4444	329.861	66.6667	500	3.7
2013-03-15 01:51:56	40.3226	544.355	0	190.972	0	233.333	3.625
2013-03-15 01:52:04	181.452	685.484	156.25	156.25	166.667	266.667	3.5525
2013-03-15 01:52:12	161.29	826.613	69.4444	104.167	100	133.333	3.485
2013-03-15 01:52:20	40.3226	947.581	34.7222	86.8056	33.3333	100	3.415
2013-03-15 01:52:28	60.4839	1512.1	34.7222	69.4444	33.3333	100	3.3475
2013-03-15 01:52:36	60.4839	1794.35	34.7222	34.7222	66.6667	33.3333	3.2825
2013-03-15 01:52:44	181.452	2489.92	86.8056	86.8056	66.6667	100	3.22
2013-03-15 01:52:52	181.452	2862.9	156.25	138.889	233.333	33.3333	3.16
2013-03-15 01:53:00	201.613	3225.81	86.8056	190.972	100	66.6667	3.1
2013-03-15 01:53:08	141.129	4022.18	86.8056	260.417	133.333	0	3.0425
2013-03-15 01:53:16	40.3226	3104.84	17.3611	486.111	33.3333	100	2.9875
2013-03-15 01:53:24	120.968	2661.29	86.8056	434.028	100	100	2.93
2013-03-15 01:53:32	80.6452	2943.55	69.4444	555.556	33.3333	100	2.8775
2013-03-15 01:53:40	120.968	1572.58	104.167	399.306	166.667	33.3333	2.8275
2013-03-15 01:53:48	60.4839	2782.26	52.0833	243.056	100	33.3333	2.7775
2013-03-15 01:53:56	40.3226	2016.13	34.7222	208.333	0	66.6667	2.73
2013-03-15 01:54:04	120.968	2500	69.4444	156.25	100	66.6667	2.6825
2013-03-15 01:54:12	20.1613	2903.23	17.3611	121.528	0	0	2.635
2013-03-15 01:54:20	20.1613	2852.82	17.3611	138.889	33.3333	66.6667	2.59
2013-03-15 01:54:28	120.968	2288.31	86.8056	52.0833	100	33.3333	2.545
2013-03-15 01:54:36	40.3226	2086.69	34.7222	104.167	33.3333	33.3333	2.505
2013-03-15 01:54:44	0	1814.52	0	208.333	0	266.667	2.465
2013-03-15 01:54:52	80.6452	1008.06	69.4444	69.4444	66.6667	66.6667	2.425
2013-03-15 01:55:00	0	927.419	0	52.0833	0	33.3333	2.385
2013-03-15 01:55:08	141.129	806.452	69.4444	190.972	133.333	233.333	2.345
2013-03-15 01:55:16	20.1613	443.548	17.3611	69.4444	33.3333	66.6667	2.31
2013-03-15 01:55:24	120.968	383.065	104.167	69.4444	133.333	33.3333	2.275
2013-03-15 01:55:32	20.1613	342.742	17.3611	52.0833	0	33.3333	2.235
2013-03-15 01:55:40	80.6452	403.226	52.0833	138.889	66.6667	133.333	2.205
2013-03-15 01:55:48	80.6452	141.129	69.4444	52.0833	66.6667	33.3333	2.17
2013-03-15 01:55:56	40.3226	161.29	34.7222	34.7222	33.3333	33.3333	2.1375
2013-03-15 01:56:04	100.806	80.6452	69.4444	52.0833	100	100	2.1075
2013-03-15 01:56:12	20.1613	80.6452	17.3611	34.7222	33.3333	0	2.0775
2013-03-15 01:56:20	20.1613	141.129	0	52.0833	0	33.3333	2.0475
2013-03-15 01:56:28	20.1613	80.6452	17.3611	0	33.3333	0	2.0175
2013-03-15 01:56:36							1.99
2013-03-15 01:56:44							1.9625
2013-03-15 01:56:52							1.9375
2013-03-15 01:57:00							1.91
2013-03-15 01:57:08							1.8875
2013-03-15 01:57:16							1.86
2013-03-15 01:57:24							1.8375
2013-03-15 01:57:32							1.8125
2013-03-15 01:57:40							1.79
2013-03-15 01:57:48							1.77
2013-03-15 01:57:56							1.745
2013-03-15 01:58:04							1.725
2013-03-15 01:58:12							1.7075
2013-03-15 01:58:20							1.685
2013-03-15 01:58:28							1.665
2013-03-15 01:58:36							1.65
2013-03-15 01:58:44							1.63
2013-03-15 01:58:52							1.61
2013-03-15 01:59:00							1.595
2013-03-15 01:59:08							1.575
2013-03-15 01:59:16							1.56
2013-03-15 01:59:24							1.545
2013-03-15 01:59:32							1.5275
2013-03-15 01:59:40							1.515
2013-03-15 01:59:48							1.4975
2013-03-15 01:59:56							1.485
2013-03-15 02:00:04							1.4675
2013-03-15 02:00:12							1.455
2013-03-15 02:00:20							1.4425
2013-03-15 02:00:28							1.4275
2013-03-15 02:00:36							1.415
2013-03-15 02:00:44							1.4025
2013-03-15 02:00:52							1.3925
2013-03-15 02:01:00							1.3775
2013-03-15 02:01:08							1.37
2013-03-15 02:01:16							1.3575
2013-03-15 02:01:24							1.3475
2013-03-15 02:01:32							1.335
2013-03-15 02:01:40							1.325
2013-03-15 02:01:48							1.315
2013-03-15 02:01:56							1.305
2013-03-15 02:02:04							1.295
2013-03-15 02:02:12							1.2875
2013-03-15 02:02:20							1.2775
2013-03-15 02:02:28							1.27
2013-03-15 02:02:36							1.2625
2013-03-15 02:02:44							1.255
2013-03-15 02:02:52							1.245
2013-03-15 02:03:00							1.24
2013-03-15 02:03:08							1.23
2013-03-15 02:03:16							1.2225
2013-03-15 02:03:24							1.215
2013-03-15 02:03:32							1.21
2013-03-15 02:03:40							1.2025
2013-03-15 02:03:48							1.2
2013-03-15 02:03:56							1.19
2013-03-15 02:04:04							1.185
2013-03-15 02:04:12							1.18
2013-03-15 02:04:20							1.1725
2013-03-15 02:04:28							1.17
2013-03-15 02:04:36							1.16
2013-03-15 02:04:44							1.16
2013-03-15 02:04:52							1.155
2013-03-15 02:05:00							1.15
2013-03-15 02:05:08							1.1475
2013-03-15 02:05:16							1.14
2013-03-15 02:05:24							1.14
2013-03-15 02:05:32							1.13
2013-03-15 02:05:40							1.13
2013-03-15 02:05:48							1.1275
2013-03-15 02:05:56							1.1225
2013-03-15 02:06:04							1.12
2013-03-15 02:06:12							1.12
2013-03-15 02:06:20							1.1125
2013-03-15 02:06:28							1.11
2013-03-15 02:06:36							1.11
2013-03-15 02:06:44							1.11
2013-03-15 02:06:52							1.1025
2013-03-15 02:07:00							1.1
2013-03-15 02:07:08							1.1
2013-03-15 02:07:16							1.1
2013-03-15 02:07:24							1.1
2013-03-15 02:07:32							1.1
2013-03-15 02:07:40							1.0975
2013-03-15 02:07:48							1.09
2013-03-15 02:07:56							1.09
2013-03-15 02:08:04							1.09
2013-03-15 02:08:12							1.09
2013-03-15 02:08:20							1.09
2013-03-15 02:08:28							1.09
2013-03-15 02:08:36							1.09
2013-03-15 02:08:44							1.09
2013-03-15 02:08:52							1.09
2013-03-15 02:09:00							1.09
2013-03-15 02:09:08							1.09
2013-03-15 02:09:16							1.09
2013-03-15 02:09:24							1.09
2013-03-15 02:09:32							1.09
2013-03-15 02:09:40							1.09
2013-03-15 02:09:48							1.1
2013-03-15 02:09:56							1.1
2013-03-15 02:10:04							1.1
2013-03-15 02:10:12							1.1
2013-03-15 02:10:20							1.1
2013-03-15 02:10:28							1.1
2013-03-15 02:10:36							1.1075
2013-03-15 02:10:44							1.11
2013-03-15 02:10:52							1.11
2013-03-15 02:11:00							1.11
2013-03-15 02:11:08							1.115
2013-03-15 02:11:16							1.12
2013-03-15 02:11:24							1.12
2013-03-15 02:11:32							1.12
2013-03-15 02:11:40							1.1275
2013-03-15 02:11:48							1.13
2013-03-15 02:11:56							1.13
2013-03-15 02:12:04							1.14
2013-03-15 02:12:12							1.14
2013-03-15 02:12:20							1.1425
2013-03-15 02:12:28							1.15
2013-03-15 02:12:36							1.15
2013-03-15 02:12:44							1.1575
2013-03-15 02:12:52							1.16
2013-03-15 02:13:00							1.1675
2013-03-15 02:13:08							1.17
2013-03-15 02:13:16							1.1775
2013-03-15 02:13:24							1.18
2013-03-15 02:13:32							1.19
2013-03-15 02:13:40							1.19
2013-03-15 02:13:48							1.2
2013-03-15 02:13:56							1.2025
2013-03-15 02:14:04							1.21
2013-03-15 02:14:12							1.2175
2013-03-15 02:14:20							1.2225
2013-03-15 02:14:28							1.23
2013-03-15 02:14:36							1.2375
2013-03-15 02:14:44							1.2425
2013-03-15 02:14:52							1.25
2013-03-15 02:15:00							1.26
2013-03-15 02:15:08							1.2675
2013-03-15 02:15:16							1.275
2013-03-15 02:15:24							1.2825
2013-03-15 02:15:32							1.2925
2013-03-15 02:15:40							1.3
2013-03-15 02:15:48							1.31
2013-03-15 02:15:56							1.32
2013-03-15 02:16:04							1.3275
2013-03-15 02:16:12							1.3375
2013-03-15 02:16:20							1.3475
2013-03-15 02:16:28							1.36
2013-03-15 02:16:36							1.37
2013-03-15 02:16:44							1.3825
2013-03-15 02:16:52							1.3925
2013-03-15 02:17:00							1.405
2013-03-15 02:17:08							1.4175
2013-03-15 02:17:16							1.43
2013-03-15 02:17:24							1.4425
2013-03-15 02:17:32							1.455
2013-03-15 02:17:40							1.4675
2013-03-15 02:17:48							1.4825
2013-03-15 02:17:56							1.4975
2013-03-15 02:18:04							1.5125
2013-03-15 02:18:12							1.5275
2013-03-15 02:18:20							1.545
2013-03-15 02:18:28							1.56
2013-03-15 02:18:36							1.5775
2013-03-15 02:18:44							1.595
2013-03-15 02:18:52							1.61
2013-03-15 02:19:00							1.63
2013-03-15 02:19:08							1.65
2013-03-15 02:19:16							1.67
2013-03-15 02:19:24							1.69
2013-03-15 02:19:32							1.71
2013-03-15 02:19:40							1.73
2013-03-15 02:19:48							1.75
2013-03-15 02:19:56							1.775
2013-03-15 02:20:04							1.7975
2013-03-15 02:20:12							1.82
2013-03-15 02:20:20							1.8475
2013-03-15 02:20:28							1.87
2013-03-15 02:20:36							1.8975
2013-03-15 02:20:44							1.9275
2013-03-15 02:20:52							1.955
2013-03-15 02:21:00							1.9825
2013-03-15 02:21:08	40.3226	302.419	17.3611	104.167	33.3333	100	2.0125
2013-03-15 02:21:16	60.4839	262.097	52.0833	34.7222	33.3333	66.6667	2.0425
2013-03-15 02:21:24	201.613	181.452	52.0833	34.7222	66.6667	33.3333	2.075
2013-03-15 02:21:32	60.4839	201.613	34.7222	86.8056	66.6667	100	2.1075
2013-03-15 02:21:40	60.4839	342.742	52.0833	52.0833	66.6667	100	2.1425
2013-03-15 02:21:48	120.968	181.452	86.8056	86.8056	133.333	100	2.175
2013-03-15 02:21:56	40.3226	322.581	34.7222	86.8056	0	100	2.215
2013-03-15 02:22:04	80.6452	322.581	69.4444	121.528	66.6667	133.333	2.255
2013-03-15 02:22:12	100.806	342.742	86.8056	52.0833	166.667	33.3333	2.295
2013-03-15 02:22:20	80.6452	645.161	69.4444	69.4444	100	66.6667	2.335
2013-03-15 02:22:28	40.3226	423.387	34.7222	86.8056	66.6667	133.333	2.375
2013-03-15 02:22:36	60.4839	685.484	34.7222	69.4444	33.3333	66.6667	2.415
2013-03-15 02:22:44	120.968	907.258	34.7222	86.8056	66.6667	66.6667	2.4625
2013-03-15 02:22:52	40.3226	1169.35	34.7222	86.8056	33.3333	100	2.505
2013-03-15 02:23:00	60.4839	1451.61	52.0833	69.4444	100	66.6667	2.555
2013-03-15 02:23:08	100.806	645.161	52.0833	17.3611	33.3333	0	2.605
2013-03-15 02:23:16	60.4839	1028.23	52.0833	34.7222	66.6667	33.3333	2.6575
2013-03-15 02:23:24	120.968	1229.84	86.8056	52.0833	166.667	33.3333	2.71
2013-03-15 02:23:32	40.3226	564.516	34.7222	86.8056	66.6667	100	2.7675
2013-03-15 02:23:40	60.4839	645.161	34.7222	173.611	66.6667	166.667	2.825
2013-03-15 02:23:48	100.806	463.71	52.0833	17.3611	66.6667	0	2.885
2013-03-15 02:23:56	141.129	967.742	86.8056	121.528	100	33.3333	2.945
2013-03-15 02:24:04	141.129	786.29	121.528	138.889	166.667	133.333	3.0075
2013-03-15 02:24:12	100.806	1431.45	86.8056	138.889	100	66.6667	3.075
2013-03-15 02:24:20	100.806	1028.23	86.8056	69.4444	133.333	33.3333	3.1475
2013-03-15 02:24:28	201.613	1350.81	121.528	104.167	100	66.6667	3.2175
2013-03-15 02:24:36	60.4839	927.419	34.7222	69.4444	33.3333	0	3.29
2013-03-15 02:24:44	80.6452	725.806	69.4444	34.7222	66.6667	33.3333	3.37
2013-03-15 02:24:52	181.452	967.742	104.167	69.4444	66.6667	100	3.45
2013-03-15 02:25:00	120.968	766.129	69.4444	86.8056	100	66.6667	3.535
2013-03-15 02:25:08	100.806	504.032	52.0833	69.4444	66.6667	100	3.6225
2013-03-15 02:25:16	60.4839	221.774	52.0833	52.0833	66.6667	100	3.715
2013-03-15 02:25:24	221.774	322.581	138.889	104.167	133.333	133.333	3.8075
2013-03-15 02:25:32	120.968	342.742	86.8056	156.25	133.333	266.667	3.905
2013-03-15 02:25:40	141.129	383.064	69.4444	260.417	133.333	466.667	4.01
2013-03-15 02:25:48	141.129	584.677	104.167	434.028	133.333	600	4.1175
2013-03-15 02:25:56	120.968	1008.06	86.8056	781.25	100	866.667	4.2275
2013-03-15 02:26:04	120.968	1431.45	69.4444	1111.11	133.333	1533.33	4.345
2013-03-15 02:26:12	100.806	2197.58	86.8056	1701.39	100	2400	4.465
2013-03-15 02:26:20	181.452	2772.18	138.889	2213.54	233.333	3066.67	4.5925
2013-03-15 02:26:28	80.6452	3679.44	69.4444	2812.5	66.6667	3033.33	4.7225
2013-03-15 02:26:36	181.452	5292.34	104.167	3750	166.667	3983.33	4.86
2013-03-15 02:26:44	120.968	7560.48	69.4444	4895.83	133.333	4500	5.0025
2013-03-15 02:26:52	120.968	10342.7	104.167	6267.36	133.333	4316.67	5.1525
2013-03-15 02:27:00	141.129	12701.6	121.528	7065.97	200	4200	5.31
2013-03-15 02:27:08	120.968	16532.3	86.8056	8298.61	33.3333	4983.33	5.47
2013-03-15 02:27:16	80.6452	19153.2	69.4444	9826.39	33.3333	4600	5.64
2013-03-15 02:27:24	161.29	21008.1	86.8056	9565.97	166.667	4016.67	5.815
2013-03-15 02:27:32	161.29	21935.5	121.528	9427.08	166.667	3933.33	6.0025
2013-03-15 02:27:40	302.419	20483.9	190.972	7552.08	233.333	3533.33	6.195
2013-03-15 02:27:48	80.6452	18467.7	52.0833	6215.28	100	1566.67	6.395
2013-03-15 02:27:56	80.6452	18185.5	69.4444	4826.39	100	1966.67	6.6
2013-03-15 02:28:04	141.129	16653.2	121.528	3585.07	166.667	833.333	6.82
2013-03-15 02:28:12	80.6452	15604.8	52.0833	2352.43	100	366.667	7.05
2013-03-15 02:28:20	40.3226	13830.6	34.7222	1770.83	66.6667	366.667	7.28
2013-03-15 02:28:28	100.806	10564.5	86.8056	1475.69	133.333	133.333	7.53
2013-03-15 02:28:36	100.806	9395.16	86.8056	920.139	100	100	7.7875
2013-03-15 02:28:44	60.4839	5463.71	34.7222	399.306	66.6667	100	8.055
2013-03-15 02:28:52	40.3226	3800.4	34.7222	225.694	66.6667	33.3333	8.335
2013-03-15 02:29:00	20.1613	2036.29	17.3611	295.139	33.3333	333.333	8.6225
2013-03-15 02:29:08	80.6452	1270.16	69.4444	138.889	0	133.333	8.9225
2013-03-15 02:29:16	60.4839	1491.94	52.0833	69.4444	66.6667	33.3333	9.24
2013-03-15 02:29:24	120.968	665.323	69.4444	86.8056	33.3333	100	9.56
2013-03-15 02:29:32	141.129	564.516	69.4444	34.7222	66.6667	0	9.8925
2013-03-15 02:29:40							10.2375
2013-03-15 02:29:48							10.5875
2013-03-15 02:29:56							10.955
2013-03-15 02:30:04							11.3275
2013-03-15 02:30:12							11.705
2013-03-15 02:30:20							12.0925
2013-03-15 02:30:28							12.49
2013-03-15 02:30:36							12.89
2013-03-15 02:30:44							13.2925
2013-03-15 02:30:52							13.7
2013-03-15 02:31:00							14.1075
2013-03-15 02:31:08							14.51
2013-03-15 02:31:16							14.91
2013-03-15 02:31:24							15.3075
2013-03-15 02:31:32							15.69
2013-03-15 02:31:40							16.065
2013-03-15 02:31:48							16.42
2013-03-15 02:31:56							16.76
2013-03-15 02:32:04							17.07
2013-03-15 02:32:12							17.3575
2013-03-15 02:32:20							17.6175
2013-03-15 02:32:28							17.8425
2013-03-15 02:32:36							18.035
2013-03-15 02:32:44							18.19
2013-03-15 02:32:52							18.305
2013-03-15 02:33:00							18.38
2013-03-15 02:33:08							18.4075
2013-03-15 02:33:16							18.4025
2013-03-15 02:33:24							18.3475
2013-03-15 02:33:32							18.2525
2013-03-15 02:33:40							18.12
2013-03-15 02:33:48							17.9525
2013-03-15 02:33:56							17.745
2013-03-15 02:34:04							17.505
2013-03-15 02:34:12							17.235
2013-03-15 02:34:20							16.9375
2013-03-15 02:34:28							16.6175
2013-03-15 02:34:36							16.2725
2013-03-15 02:34:44							15.915
2013-03-15 02:34:52							15.5425
2013-03-15 02:35:00							15.1575
2013-03-15 02:35:08							14.765
2013-03-15 02:35:16							14.37
2013-03-15 02:35:24							13.97
2013-03-15 02:35:32							13.57
2013-03-15 02:35:40							13.17
2013-03-15 02:35:48							12.77
2013-03-15 02:35:56							12.375
2013-03-15 02:36:04							11.9875
2013-03-15 02:36:12							11.605
2013-03-15 02:36:20							11.2325
2013-03-15 02:36:28							10.865
2013-03-15 02:36:36							10.5125
2013-03-15 02:36:44							10.165
2013-03-15 02:36:52	100.806	282.258	86.8056	86.8056	0	66.6667	9.8325
2013-03-15 02:37:00	120.968	322.581	104.167	156.25	66.6667	100	9.51
2013-03-15 02:37:08	120.968	584.677	86.8056	138.889	100	200	9.1975
2013-03-15 02:37:16	161.29	564.516	121.528	69.4444	166.667	100	8.8975
2013-03-15 02:37:24	302.419	403.226	225.694	52.0833	366.667	33.3333	8.605
2013-03-15 02:37:32	181.452	362.903	156.25	34.7222	133.333	33.3333	8.3275
2013-03-15 02:37:40	100.806	625	52.0833	52.0833	66.6667	0	8.06
2013-03-15 02:37:48	241.935	1088.71	173.611	156.25	166.667	233.333	7.805
2013-03-15 02:37:56	141.129	1431.45	121.528	52.0833	66.6667	33.3333	7.56
2013-03-15 02:38:04	80.6452	3467.74	69.4444	364.583	100	66.6667	7.32
2013-03-15 02:38:12	645.161	7620.97	69.4444	885.417	66.6667	33.3333	7.095
2013-03-15 02:38:20	483.871	14637.1	52.0833	1423.61	66.6667	200	6.875
2013-03-15 02:38:28	80.6452	10060.5	52.0833	1718.75	100	366.667	6.665
2013-03-15 02:38:36	120.968	12701.6	86.8056	2847.22	100	533.333	6.465
2013-03-15 02:38:44	221.774	11189.5	190.972	3307.29	266.667	1200	6.2675
2013-03-15 02:38:52	120.968	11431.5	52.0833	3967.01	66.6667	1300	6.0825
2013-03-15 02:39:00	60.4839	11733.9	34.7222	4644.1	33.3333	2033.33	5.905
2013-03-15 02:39:08	60.4839	12217.7	34.7222	5104.17	66.6667	2300	5.7325
2013-03-15 02:39:16	161.29	9979.84	104.167	5182.29	133.333	2833.33	5.57
2013-03-15 02:39:24	80.6452	9858.87	34.7222	4765.62	33.3333	2666.67	5.41
2013-03-15 02:39:32	120.968	7137.1	69.4444	3940.97	100	2566.67	5.31
2013-03-15 02:39:40	80.6452	6572.58	52.0833	3732.64	66.6667	3100	5.115
2013-03-15 02:39:48	80.6452	3931.45	52.0833	2526.04	66.6667	2166.67	4.975
2013-03-15 02:39:56	80.6452	3064.52	69.4444	1953.12	100	1800	4.8375
2013-03-15 02:40:04	100.806	2026.21	69.4444	1302.08	100	1166.67	4.72
2013-03-15 02:40:12
2013-03-15 02:40:20
2013-03-15 02:40:28
2013-03-15 02:40:36
2013-03-15 02:40:44
2013-03-15 02:40:52
2013-03-15 02:41:00
2013-03-15 02:41:08
2013-03-15 02:41:16
2013-03-15 02:41:24
2013-03-15 02:41:32
2013-03-15 02:41:40
2013-03-15 02:41:48
2013-03-15 02:41:56
2013-03-15 02:42:04
2013-03-15 02:42:12
2013-03-15 02:42:20
2013-03-15 02:42:28
2013-03-15 02:42:36
2013-03-15 02:42:44
2013-03-15 02:42:52
2013-03-15 02:43:00
2013-03-15 02:43:08
2013-03-15 02:43:16
2013-03-15 02:43:24
2013-03-15 02:43:32
2013-03-15 02:43:40
2013-03-15 02:43:48
2013-03-15 02:43:56
2013-03-15 02:44:04
2013-03-15 02:44:12
2013-03-15 02:44:20
2013-03-15 02:44:28
2013-03-15 02:44:36
2013-03-15 02:44:44
2013-03-15 02:44:52
2013-03-15 02:45:00
2013-03-15 02:45:08
2013-03-15 02:45:16
2013-03-15 02:45:24
2013-03-15 02:45:32
2013-03-15 02:45:40
2013-03-15 02:45:48
2013-03-15 02:45:56
2013-03-15 02:46:04
2013-03-15 02:46:12
2013-03-15 02:46:20
2013-03-15 02:46:28
2013-03-15 02:46:36
2013-03-15 02:46:44
2013-03-15 02:46:52
2013-03-15 02:47:00
2013-03-15 02:47:08
2013-03-15 02:47:16
2013-03-15 02:47:24
2013-03-15 02:47:32
2013-03-15 02:47:40
2013-03-15 02:47:48
2013-03-15 02:47:56
2013-03-15 02:48:04
2013-03-15 02:48:12
2013-03-15 02:48:20
2013-03-15 02:48:28
2013-03-15 02:48:36
2013-03-15 02:48:44
2013-03-15 02:48:52
2013-03-15 02:49:00
2013-03-15 02:49:08
2013-03-15 02:49:16							1.39
2013-03-15 02:49:24							1.3775
2013-03-15 02:49:32							1.365
2013-03-15 02:49:40							1.355
2013-03-15 02:49:48							1.3425
2013-03-15 02:49:56							1.33
2013-03-15 02:50:04							1.32
2013-03-15 02:50:12							1.31
2013-03-15 02:50:20							1.3
2013-03-15 02:50:28							1.2925
2013-03-15 02:50:36							1.2825
2013-03-15 02:50:44							1.275
2013-03-15 02:50:52							1.265
2013-03-15 02:51:00							1.2575
2013-03-15 02:51:08							1.25
2013-03-15 02:51:16							1.2425
2013-03-15 02:51:24							1.235
2013-03-15 02:51:32							1.23
2013-03-15 02:51:40							1.2225
2013-03-15 02:51:48							1.2175
2013-03-15 02:51:56							1.21
2013-03-15 02:52:04							1.205
2013-03-15 02:52:12							1.2
2013-03-15 02:52:20							1.195
2013-03-15 02:52:28							1.19
2013-03-15 02:52:36							1.19
2013-03-15 02:52:44							1.18
2013-03-15 02:52:52							1.18
2013-03-15 02:53:00							1.175
2013-03-15 02:53:08							1.17
2013-03-15 02:53:16							1.17
2013-03-15 02:53:24							1.165
2013-03-15 02:53:32							1.16
2013-03-15 02:53:40							1.16
2013-03-15 02:53:48							1.16
2013-03-15 02:53:56							1.1575
2013-03-15 02:54:04							1.15
2013-03-15 02:54:12							1.15
2013-03-15 02:54:20							1.15
2013-03-15 02:54:28							1.15
2013-03-15 02:54:36							1.15
2013-03-15 02:54:44							1.15
2013-03-15 02:54:52							1.15
2013-03-15 02:55:00							1.15
2013-03-15 02:55:08							1.15
2013-03-15 02:55:16							1.15
2013-03-15 02:55:24							1.15
2013-03-15 02:55:32							1.15
2013-03-15 02:55:40							1.15
2013-03-15 02:55:48							1.15
2013-03-15 02:55:56							1.15
2013-03-15 02:56:04							1.15
2013-03-15 02:56:12							1.15
2013-03-15 02:56:20							1.15
2013-03-15 02:56:28							1.15
2013-03-15 02:56:36							1.15
2013-03-15 02:56:44							1.15
2013-03-15 02:56:52							1.1575
2013-03-15 02:57:00							1.16
2013-03-15 02:57:08							1.16
2013-03-15 02:57:16							1.16
2013-03-15 02:57:24							1.16
2013-03-15 02:57:32							1.17
2013-03-15 02:57:40							1.17
2013-03-15 02:57:48							1.17
2013-03-15 02:57:56							1.1725
2013-03-15 02:58:04							1.18
2013-03-15 02:58:12							1.18
2013-03-15 02:58:20							1.1825
2013-03-15 02:58:28							1.19
2013-03-15 02:58:36							1.19
2013-03-15 02:58:44							1.1925
2013-03-15 02:58:52							1.2
2013-03-15 02:59:00							1.2
2013-03-15 02:59:08							1.205
2013-03-15 02:59:16							1.21
2013-03-15 02:59:24							1.2125
2013-03-15 02:59:32							1.22
2013-03-15 02:59:40							1.22
2013-03-15 02:59:48							1.2275
2013-03-15 02:59:56							1.23
2013-03-15 03:00:04							1.2375
2013-03-15 03:00:12							1.24
2013-03-15 03:00:20							1.2475
2013-03-15 03:00:28							1.25
2013-03-15 03:00:36							1.2575
2013-03-15 03:00:44							1.26
2013-03-15 03:00:52							1.2675
2013-03-15 03:01:00							1.27
2013-03-15 03:01:08							1.28
2013-03-15 03:01:16							1.2825
2013-03-15 03:01:24							1.29
2013-03-15 03:01:32							1.2925
2013-03-15 03:01:40							1.3
2013-03-15 03:01:48							1.3075
2013-03-15 03:01:56							1.31
2013-03-15 03:02:04							1.32
2013-03-15 03:02:12							1.325
2013-03-15 03:02:20							1.33
2013-03-15 03:02:28							1.34
2013-03-15 03:02:36							1.345
2013-03-15 03:02:44							1.35
2013-03-15 03:02:52							1.36
2013-03-15 03:03:00							1.365
2013-03-15 03:03:08							1.37
2013-03-15 03:03:16							1.38
2013-03-15 03:03:24							1.385
2013-03-15 03:03:32							1.3925
2013-03-15 03:03:40							1.4
2013-03-15 03:03:48							1.4075
2013-03-15 03:03:56							1.415
2013-03-15 03:04:04							1.4225
2013-03-15 03:04:12							1.43
2013-03-15 03:04:20							1.44
2013-03-15 03:04:28							1.4475
2013-03-15 03:04:36							1.455
2013-03-15 03:04:44							1.4625
2013-03-15 03:04:52							1.47
2013-03-15 03:05:00							1.4775
2013-03-15 03:05:08							1.485
2013-03-15 03:05:16							1.4925
2013-03-15 03:05:24							1.5025
2013-03-15 03:05:32							1.51
2013-03-15 03:05:40							1.52
2013-03-15 03:05:48							1.53
2013-03-15 03:05:56							1.5375
2013-03-15 03:06:04							1.5475
2013-03-15 03:06:12							1.5575
2013-03-15 03:06:20							1.565
2013-03-15 03:06:28							1.575
2013-03-15 03:06:36							1.585
2013-03-15 03:06:44							1.595
2013-03-15 03:06:52							1.605
2013-03-15 03:07:00							1.6125
2013-03-15 03:07:08							1.6225
2013-03-15 03:07:16							1.6325
2013-03-15 03:07:24							1.6425
2013-03-15 03:07:32							1.6525
2013-03-15 03:07:40							1.6625
2013-03-15 03:07:48							1.675
2013-03-15 03:07:56							1.685
2013-03-15 03:08:04							1.695
2013-03-15 03:08:12							1.7075
2013-03-15 03:08:20							1.7175
2013-03-15 03:08:28							1.73
2013-03-15 03:08:36							1.7425
2013-03-15 03:08:44							1.7525
2013-03-15 03:08:52							1.765
2013-03-15 03:09:00							1.7775
2013-03-15 03:09:08							1.7875
2013-03-15 03:09:16							1.7975
2013-03-15 03:09:24							1.8125
2013-03-15 03:09:32							1.825
2013-03-15 03:09:40							1.8375
2013-03-15 03:09:48							1.8525
2013-03-15 03:09:56							1.865
2013-03-15 03:10:04							1.8775
2013-03-15 03:10:12							1.8925
2013-03-15 03:10:20							1.905
2013-03-15 03:10:28							1.9225
2013-03-15 03:10:36							1.935
2013-03-15 03:10:44							1.95
2013-03-15 03:10:52							1.965
2013-03-15 03:11:00							1.98
2013-03-15 03:11:08							1.995
2013-03-15 03:11:16	383.065	98024.2	138.889	24687.5	100	1133.33	2.01
2013-03-15 03:11:24	443.548	96733.9	173.611	23298.6	100	1000	2.025
2013-03-15 03:11:32	322.581	99314.5	121.528	23854.2	100	1100	2.0425
2013-03-15 03:11:40	483.871	100605	173.611	22465.3	166.667	533.333	2.06
2013-03-15 03:11:48	564.516	99314.5	190.972	22187.5	166.667	633.333	2.075
2013-03-15 03:11:56	302.419	99314.5	121.528	21909.7	33.3333	633.333	2.095
2013-03-15 03:12:04	423.387	98024.2	138.889	20520.8	133.333	566.667	2.11
2013-03-15 03:12:12	262.097	100605	69.4444	21076.4	33.3333	600	2.13
2013-03-15 03:12:20	322.581	101895	86.8056	21076.4	33.3333	400	2.1475
2013-03-15 03:12:28	302.419	101895	69.4444	22465.3	66.6667	400	2.165
2013-03-15 03:12:36	201.613	101895	52.0833	22465.3	33.3333	233.333	2.185
2013-03-15 03:12:44	362.903	98024.2	69.4444	20520.8	66.6667	333.333	2.205
2013-03-15 03:12:52	443.548	99314.5	208.333	21354.2	133.333	400	2.225
2013-03-15 03:13:00	383.065	101895	138.889	20520.8	133.333	66.6667	2.245
2013-03-15 03:13:08	241.935	107056	34.7222	21076.4	0	133.333	2.265
2013-03-15 03:13:16	201.613	108347	69.4444	21076.4	0	166.667	2.285
2013-03-15 03:13:24	342.742	110927	34.7222	21076.4	0	400	2.3075
2013-03-15 03:13:32	342.742	113508	104.167	22465.3	66.6667	166.667	2.33
2013-03-15 03:13:40	282.258	113508	34.7222	21354.2	0	133.333	2.3525
2013-03-15 03:13:48	221.774	117379	69.4444	21909.7	33.3333	133.333	2.375
2013-03-15 03:13:56	181.452	114798	69.4444	21076.4	66.6667	133.333	2.4
2013-03-15 03:14:04	403.226	110927	86.8056	20798.6	100	100	2.4225
2013-03-15 03:14:12	181.452	107056	34.7222	20520.8	0	233.333	2.45
2013-03-15 03:14:20	282.258	99314.5	34.7222	18333.3	33.3333	300	2.475
2013-03-15 03:14:28	221.774	91572.6	69.4444	16909.7	66.6667	100	2.5
2013-03-15 03:14:36	262.097	86411.3	52.0833	16076.4	33.3333	133.333	2.5275
2013-03-15 03:14:44	302.419	79637.1	121.528	15277.8	100	166.667	2.555
2013-03-15 03:14:52	1370.97	72862.9	121.528	13298.6	100	100	2.5825
2013-03-15 03:15:00	181.452	65282.3	104.167	11631.9	33.3333	100	2.6125
2013-03-15 03:15:08	100.806	59314.5	0	11215.3	0	66.6667	2.6425
2013-03-15 03:15:16	80.6452	50282.3	34.7222	8854.17	33.3333	166.667	2.6725
2013-03-15 03:15:24	141.129	46411.3	86.8056	7812.5	133.333	66.6667	2.705
2013-03-15 03:15:32	201.613	40524.2	86.8056	6336.81	133.333	233.333	2.735
2013-03-15 03:15:40	120.968	36491.9	52.0833	5104.17	33.3333	100	2.77
2013-03-15 03:15:48	100.806	28669.4	86.8056	3168.4	66.6667	100	2.805
2013-03-15 03:15:56	60.4839	25766.1	34.7222	2291.67	66.6667	200	2.8375
2013-03-15 03:16:04	100.806	21693.5	69.4444	2022.57	100	33.3333	2.875
2013-03-15 03:16:12	120.968	17056.5	69.4444	1128.47	100	100	2.915
2013-03-15 03:16:20	221.774	13830.6	104.167	833.333	66.6667	133.333	2.955
2013-03-15 03:16:28	80.6452	11108.9	69.4444	399.306	100	33.3333	2.995
2013-03-15 03:16:36	60.4839	8608.87	34.7222	260.417	33.3333	66.6667	3.035
2013-03-15 03:16:44	100.806	6673.39	69.4444	329.861	133.333	0	3.075
2013-03-15 03:16:52	0	4637.1	0	69.4444	0	33.3333	3.115
2013-03-15 03:17:00	100.806	3427.42	69.4444	86.8056	66.6667	66.6667	3.16
2013-03-15 03:17:08	20.1613	2651.21	0	104.167	0	66.6667	3.2075
2013-03-15 03:17:16	120.968	2338.71	86.8056	69.4444	100	66.6667	3.255
2013-03-15 03:17:24	241.935	1270.16	156.25	86.8056	200	100	3.3025
2013-03-15 03:17:32	80.6452	1209.68	52.0833	121.528	33.3333	100	3.3525
2013-03-15 03:17:40	141.129	806.452	104.167	86.8056	166.667	133.333	3.4075
2013-03-15 03:17:48	100.806	383.065	69.4444	52.0833	100	66.6667	3.4575
2013-03-15 03:17:56	141.129	504.032	104.167	104.167	166.667	66.6667	3.5125
2013-03-15 03:18:04	60.4839	806.452	52.0833	329.861	100	366.667	3.57
2013-03-15 03:18:12	40.3226	665.323	0	347.222	0	433.333	3.63
2013-03-15 03:18:20	80.6452	1048.39	52.0833	625	66.6667	833.333	3.69
2013-03-15 03:18:28	120.968	1290.32	104.167	902.778	133.333	866.667	3.755
2013-03-15 03:18:36	161.29	2308.47	86.8056	1727.43	166.667	2100	3.8175
2013-03-15 03:18:44	60.4839	3346.77	52.0833	2673.61	100	3100	3.8875
2013-03-15 03:18:52	181.452	3840.73	121.528	3125	200	3900	3.9575
2013-03-15 03:19:00	161.29	5927.42	121.528	4965.28	33.3333	5600	4.03
2013-03-15 03:19:08	181.452	7741.94	138.889	6067.71	133.333	7283.33	4.1
2013-03-15 03:19:16	221.774	9717.74	138.889	7864.58	133.333	9450	4.18
2013-03-15 03:19:24	80.6452	11250	17.3611	9027.78	0	10600	4.26
2013-03-15 03:19:32	181.452	12540.3	104.167	10260.4	100	11933.3	4.34
2013-03-15 03:19:40	322.581	13991.9	190.972	11354.2	300	13300	4.43
2013-03-15 03:19:48	161.29	14637.1	121.528	11770.8	166.667	13733.3	4.5175
2013-03-15 03:19:56	141.129	16451.6	17.3611	13159.7	0	15900	4.61
2013-03-15 03:20:04	161.29	16451.6	52.0833	12326.4	33.3333	14333.3	4.705
2013-03-15 03:20:12	221.774	16653.2	138.889	12465.3	133.333	13366.7	4.805
2013-03-15 03:20:20	241.935	18508.1	138.889	12777.8	166.667	13166.7	4.9075
2013-03-15 03:20:28	120.968	20685.5	69.4444	13576.4	100	12666.7	5.0125
2013-03-15 03:20:36	100.806	24798.4	34.7222	15243.1	66.6667	12466.7	5.125
2013-03-15 03:20:44	201.613	26088.7	156.25	15034.7	100	10466.7	5.235
2013-03-15 03:20:52	181.452	28024.2	86.8056	14201.4	66.6667	9400	5.355
2013-03-15 03:21:00	40.3226	28024.2	34.7222	13055.6	66.6667	7133.33	5.4775
2013-03-15 03:21:08	181.452	28346.8	86.8056	12743.1	100	6716.67	5.605
2013-03-15 03:21:16	161.29	27056.5	121.528	11493.1	200	5383.33	5.74
2013-03-15 03:21:24	141.129	25121	86.8056	9704.86	66.6667	3666.67	5.875
2013-03-15 03:21:32	201.613	25766.1	156.25	8020.83	133.333	2633.33	6.0175
2013-03-15 03:21:40	604.839	26733.9	190.972	5937.5	100	1533.33	6.165
2013-03-15 03:21:48	262.097	16895.2	138.889	2795.14	100	533.333	6.32
2013-03-15 03:21:56	120.968	12923.4	86.8056	1710.07	33.3333	366.667	6.48
2013-03-15 03:22:04	5191.53	8497.98	625	763.889	200	166.667	6.64
2013-03-15 03:22:12	282.258	302.419	52.0833	52.0833	33.3333	66.6667	6.8125
2013-03-15 03:22:20	383.064	181.452	86.8056	104.167	66.6667	133.333	6.985
2013-03-15 03:22:28	141.129	181.452	104.167	138.889	166.667	100	7.17
2013-03-15 03:22:36	120.968	80.6452	86.8056	69.4444	100	66.6667	7.3575
2013-03-15 03:22:44	141.129	80.6452	69.4444	52.0833	33.3333	66.6667	7.555
2013-03-15 03:22:52	181.452	80.6452	121.528	69.4444	133.333	100	7.755
2013-03-15 03:23:00	120.968	282.258	86.8056	190.972	100	200	7.965
2013-03-15 03:23:08	322.581	60.4839	208.333	34.7222	233.333	33.3333	8.1825
2013-03-15 03:23:16	100.806	141.129	52.0833	104.167	100	200	8.405
2013-03-15 03:23:24	120.968	201.613	104.167	138.889	133.333	200	8.64
2013-03-15 03:23:32	120.968	201.613	86.8056	173.611	33.3333	200	8.8775
2013-03-15 03:23:40	181.452	241.935	138.889	86.8056	200	166.667	9.12
2013-03-15 03:23:48	141.129	120.968	121.528	104.167	233.333	100	9.3775
2013-03-15 03:23:56	302.419	181.452	190.972	69.4444	200	100	9.64
2013-03-15 03:24:04	141.129	241.935	104.167	121.528	133.333	133.333	9.905
2013-03-15 03:24:12							10.18
2013-03-15 03:24:20							10.4625
2013-03-15 03:24:28							10.7475
2013-03-15 03:24:36							11.04
2013-03-15 03:24:44							11.335
2013-03-15 03:24:52							11.635
2013-03-15 03:25:00							11.935
2013-03-15 03:25:08							12.24
2013-03-15 03:25:16							12.54
2013-03-15 03:25:24							12.835
2013-03-15 03:25:32							13.13
2013-03-15 03:25:40							13.415
2013-03-15 03:25:48							13.6975
2013-03-15 03:25:56							13.97
2013-03-15 03:26:04							14.2275
2013-03-15 03:26:12							14.4775
2013-03-15 03:26:20							14.705
2013-03-15 03:26:28							14.915
2013-03-15 03:26:36							15.11
2013-03-15 03:26:44							15.28
2013-03-15 03:26:52							15.425
2013-03-15 03:27:00							15.55
2013-03-15 03:27:08							15.64
2013-03-15 03:27:16							15.7075
2013-03-15 03:27:24							15.7425
2013-03-15 03:27:32							15.75
2013-03-15 03:27:40							15.7325
2013-03-15 03:27:48							15.6775
2013-03-15 03:27:56							15.5975
2013-03-15 03:28:04							15.495
2013-03-15 03:28:12							15.3575
2013-03-15 03:28:20							15.1975
2013-03-15 03:28:28							15.015
2013-03-15 03:28:36							14.81
2013-03-15 03:28:44							14.5825
2013-03-15 03:28:52							14.3425
2013-03-15 03:29:00							14.0825
2013-03-15 03:29:08							13.8125
2013-03-15 03:29:16							13.5275
2013-03-15 03:29:24							13.235
2013-03-15 03:29:32							12.9375
2013-03-15 03:29:40							12.635
2013-03-15 03:29:48							12.325
2013-03-15 03:29:56							12.015
2013-03-15 03:30:04							11.7075
2013-03-15 03:30:12							11.4025
2013-03-15 03:30:20							11.095
2013-03-15 03:30:28							10.795
2013-03-15 03:30:36							10.495
2013-03-15 03:30:44							10.1975
2013-03-15 03:30:52	80.6452	423.387	34.7222	138.889	33.3333	200	9.9075
2013-03-15 03:31:00	201.613	887.097	104.167	138.889	133.333	100	9.625
2013-03-15 03:31:08	100.806	1048.39	69.4444	34.7222	100	33.3333	9.345
2013-03-15 03:31:16	483.871	1431.45	121.528	190.972	200	166.667	9.0725
2013-03-15 03:31:24	383.064	1250	34.7222	104.167	66.6667	66.6667	8.8075
2013-03-15 03:31:32	141.129	544.355	86.8056	86.8056	100	66.6667	8.545
2013-03-15 03:31:40	120.968	1774.19	104.167	138.889	133.333	133.333	8.2925
2013-03-15 03:31:48	201.613	2832.66	121.528	260.417	166.667	133.333	8.0425
2013-03-15 03:31:56	40.3226	3568.55	17.3611	312.5	0	133.333	7.8025
2013-03-15 03:32:04	141.129	4193.55	69.4444	364.583	133.333	100	7.57
2013-03-15 03:32:12	60.4839	5030.24	34.7222	868.056	33.3333	133.333	7.3425
2013-03-15 03:32:20	60.4839	6330.65	34.7222	1232.64	33.3333	200	7.1225
2013-03-15 03:32:28	100.806	8064.52	69.4444	2213.54	100	533.333	6.91
2013-03-15 03:32:36	100.806	9435.48	52.0833	2855.9	100	733.333	6.705
2013-03-15 03:32:44	181.452	12217.7	104.167	4392.36	100	1166.67	6.51
2013-03-15 03:32:52	141.129	13991.9	86.8056	5381.94	66.6667	2266.67	6.32
2013-03-15 03:33:00	80.6452	15121	17.3611	6284.72	33.3333	2533.33	6.14
2013-03-15 03:33:08	161.29	18185.5	121.528	8836.8	100	4033.33	5.9625
2013-03-15 03:33:16	141.129	19193.5	104.167	9635.42	166.667	4183.33	5.79
2013-03-15 03:33:24	141.129	18427.4	86.8056	10104.2	66.6667	5666.67	5.63
2013-03-15 03:33:32	201.613	16895.2	138.889	9965.28	200	6333.33	5.47
2013-03-15 03:33:40	141.129	14798.4	34.7222	9409.72	66.6667	6866.67	5.32
2013-03-15 03:33:48	120.968	13830.6	86.8056	9427.08	100	7650	5.175
2013-03-15 03:33:56	120.968	10826.6	69.4444	7743.06	0	7150	5.035
2013-03-15 03:34:04	120.968	8689.52	52.0833	6562.5	100	7366.67	4.9
2013-03-15 03:34:12	120.968	6975.81	69.4444	5451.39	100	6416.67	4.7675
2013-03-15 03:34:20	181.452	6250	121.528	4982.64	133.333	6133.33	4.645
2013-03-15 03:34:28	80.6452	5010.08	69.4444	4045.14	100	5200	4.525
2013-03-15 03:34:36	141.129	3437.5	104.167	2847.22	166.667	3233.33	4.4075
2013-03-15 03:34:44	141.129	2560.48	86.8056	2005.21	133.333	2200	4.295
2013-03-15 03:34:52	80.6452	1895.16	69.4444	1493.06	33.3333	1966.67	4.1875
2013-03-15 03:35:00	181.452	1108.87	121.528	798.611	166.667	1300	4.0825
2013-03-15 03:35:08	141.129	745.968	121.528	590.278	166.667	566.667	3.9825
2013-03-15 03:35:16	80.6452	604.839	34.7222	468.75	0	766.667	3.885
2013-03-15 03:35:24	120.968	221.774	86.8056	104.167	66.6667	133.333	3.7925
2013-03-15 03:35:32	60.4839	221.774	52.0833	86.8056	100	100	3.705
2013-03-15 03:35:40	80.6452	262.097	69.4444	121.528	66.6667	100	3.62
2013-03-15 03:35:48	80.6452	463.71	69.4444	104.167	100	133.333	3.53
2013-03-15 03:35:56	60.4839	604.839	52.0833	173.611	66.6667	166.667	3.45
2013-03-15 03:36:04	120.968	947.581	104.167	156.25	133.333	66.6667	3.3725
2013-03-15 03:36:12	40.3226	1028.23	34.7222	69.4444	66.6667	100	3.3
2013-03-15 03:36:20	141.129	705.645	86.8056	86.8056	100	33.3333	3.2275
2013-03-15 03:36:28	20.1613	544.355	17.3611	69.4444	33.3333	66.6667	3.1575
2013-03-15 03:36:36	80.6452	786.29	69.4444	156.25	133.333	100	3.0925
2013-03-15 03:36:44	80.6452	544.355	69.4444	121.528	66.6667	33.3333	3.025
2013-03-15 03:36:52	60.4839	645.161	52.0833	86.8056	33.3333	100	2.96
2013-03-15 03:37:00	20.1613	403.226	17.3611	138.889	0	133.333	2.9025
2013-03-15 03:37:08	80.6452	201.613	69.4444	34.7222	33.3333	66.6667	2.84
2013-03-15 03:37:16	120.968	221.774	86.8056	34.7222	100	33.3333	2.785
2013-03-15 03:37:24	120.968	463.71	52.0833	52.0833	66.6667	100	2.73
2013-03-15 03:37:32	120.968	282.258	104.167	52.0833	133.333	66.6667	2.68
2013-03-15 03:37:40	80.6452	403.226	69.4444	69.4444	100	33.3333	2.6275
2013-03-15 03:37:48	60.4839	604.839	17.3611	121.528	0	133.333	2.575
2013-03-15 03:37:56	60.4839	342.742	34.7222	69.4444	33.3333	66.6667	2.5275
2013-03-15 03:38:04	80.6452	504.032	52.0833	34.7222	33.3333	66.6667	2.4825
2013-03-15 03:38:12	40.3226	282.258	17.3611	34.7222	33.3333	0	2.435
2013-03-15 03:38:20	40.3226	342.742	17.3611	86.8056	0	66.6667	2.395
2013-03-15 03:38:28	80.6452	181.452	34.7222	52.0833	33.3333	100	2.35
2013-03-15 03:38:36	80.6452	161.29	69.4444	52.0833	100	66.6667	2.31
2013-03-15 03:38:44	60.4839	241.935	52.0833	17.3611	100	0	2.265
2013-03-15 03:38:52	80.6452	100.806	52.0833	34.7222	66.6667	33.3333	2.23
2013-03-15 03:39:00	80.6452	161.29	69.4444	104.167	133.333	66.6667	2.195
2013-03-15 03:39:08	60.4839	141.129	52.0833	52.0833	66.6667	66.6667	2.155
2013-03-15 03:39:16	60.4839	100.806	52.0833	52.0833	100	66.6667	2.12
2013-03-15 03:39:24	40.3226	241.935	34.7222	69.4444	33.3333	100	2.085
2013-03-15 03:39:32	120.968	181.452	86.8056	138.889	66.6667	133.333	2.055
2013-03-15 03:39:40	100.806	201.613	34.7222	34.7222	33.3333	66.6667	2.0225
2013-03-15 03:39:48							1.9925
2013-03-15 03:39:56							1.9625
2013-03-15 03:40:04							1.9325
2013-03-15 03:40:12							1.9025
2013-03-15 03:40:20							1.8775
2013-03-15 03:40:28							1.85
2013-03-15 03:40:36							1.8225
2013-03-15 03:40:44							1.8
2013-03-15 03:40:52							1.775
2013-03-15 03:41:00							1.75
2013-03-15 03:41:08							1.7275
2013-03-15 03:41:16							1.705
2013-03-15 03:41:24							1.685
2013-03-15 03:41:32							1.665
2013-03-15 03:41:40							1.645
2013-03-15 03:41:48							1.625
2013-03-15 03:41:56							1.605
2013-03-15 03:42:04							1.585
2013-03-15 03:42:12							1.565
2013-03-15 03:42:20							1.5475
2013-03-15 03:42:28							1.53
2013-03-15 03:42:36							1.515
2013-03-15 03:42:44							1.5
2013-03-15 03:42:52							1.485
2013-03-15 03:43:00							1.4675
2013-03-15 03:43:08							1.4525
2013-03-15 03:43:16							1.4375
2013-03-15 03:43:24							1.4225
2013-03-15 03:43:32							1.4075
2013-03-15 03:43:40							1.395
2013-03-15 03:43:48							1.3825
2013-03-15 03:43:56							1.37
2013-03-15 03:44:04							1.36
2013-03-15 03:44:12							1.3475
2013-03-15 03:44:20							1.335
2013-03-15 03:44:28							1.325
2013-03-15 03:44:36							1.3125
2013-03-15 03:44:44							1.3025
2013-03-15 03:44:52							1.2925
2013-03-15 03:45:00							1.2825
2013-03-15 03:45:08							1.2725
2013-03-15 03:45:16							1.2625
2013-03-15 03:45:24							1.255
2013-03-15 03:45:32							1.245
2013-03-15 03:45:40							1.2375
2013-03-15 03:45:48							1.23
2013-03-15 03:45:56							1.22
2013-03-15 03:46:04							1.2125
2013-03-15 03:46:12							1.205
2013-03-15 03:46:20							1.1975
2013-03-15 03:46:28							1.19
2013-03-15 03:46:36							1.185
2013-03-15 03:46:44							1.18
2013-03-15 03:46:52							1.17
2013-03-15 03:47:00							1.165
2013-03-15 03:47:08							1.16
2013-03-15 03:47:16							1.15
2013-03-15 03:47:24							1.1475
2013-03-15 03:47:32							1.14
2013-03-15 03:47:40							1.14
2013-03-15 03:47:48							1.13
2013-03-15 03:47:56							1.13
2013-03-15 03:48:04							1.12
2013-03-15 03:48:12							1.12
2013-03-15 03:48:20							1.1125
2013-03-15 03:48:28							1.11
2013-03-15 03:48:36							1.1075
2013-03-15 03:48:44							1.1025
2013-03-15 03:48:52							1.1
2013-03-15 03:49:00							1.0975
2013-03-15 03:49:08							1.09
2013-03-15 03:49:16							1.09
2013-03-15 03:49:24							1.09
2013-03-15 03:49:32							1.0825
2013-03-15 03:49:40							1.08
2013-03-15 03:49:48							1.08
2013-03-15 03:49:56							1.08
2013-03-15 03:50:04							1.08
2013-03-15 03:50:12							1.0725
2013-03-15 03:50:20							1.07
2013-03-15 03:50:28							1.07
2013-03-15 03:50:36							1.07
2013-03-15 03:50:44							1.07
2013-03-15 03:50:52							1.07
2013-03-15 03:51:00							1.07
2013-03-15 03:51:08							1.07
2013-03-15 03:51:16							1.07
2013-03-15 03:51:24							1.07
2013-03-15 03:51:32							1.07
2013-03-15 03:51:40							1.07
2013-03-15 03:51:48							1.07
2013-03-15 03:51:56							1.07
2013-03-15 03:52:04							1.07
2013-03-15 03:52:12							1.07
2013-03-15 03:52:20							1.07
2013-03-15 03:52:28							1.07
2013-03-15 03:52:36							1.07
2013-03-15 03:52:44							1.07
2013-03-15 03:52:52							1.07
2013-03-15 03:53:00							1.0775
2013-03-15 03:53:08							1.08
2013-03-15 03:53:16							1.08
2013-03-15 03:53:24							1.08
2013-03-15 03:53:32							1.0825
2013-03-15 03:53:40							1.09
2013-03-15 03:53:48							1.09
2013-03-15 03:53:56							1.09
2013-03-15 03:54:04							1.0925
2013-03-15 03:54:12							1.1
2013-03-15 03:54:20							1.1
2013-03-15 03:54:28							1.105
2013-03-15 03:54:36							1.11
2013-03-15 03:54:44							1.11
2013-03-15 03:54:52							1.1175
2013-03-15 03:55:00							1.12
2013-03-15 03:55:08							1.125
2013-03-15 03:55:16							1.13
2013-03-15 03:55:24							1.135
2013-03-15 03:55:32							1.14
2013-03-15 03:55:40							1.145
2013-03-15 03:55:48							1.15
2013-03-15 03:55:56							1.155
2013-03-15 03:56:04							1.16
2013-03-15 03:56:12							1.17
2013-03-15 03:56:20							1.175
2013-03-15 03:56:28							1.18
2013-03-15 03:56:36							1.19
2013-03-15 03:56:44							1.195
2013-03-15 03:56:52							1.2
2013-03-15 03:57:00							1.21
2013-03-15 03:57:08							1.2175
2013-03-15 03:57:16							1.225
2013-03-15 03:57:24							1.2325
2013-03-15 03:57:32							1.2425
2013-03-15 03:57:40							1.2525
2013-03-15 03:57:48							1.26
2013-03-15 03:57:56							1.27
2013-03-15 03:58:04							1.28
2013-03-15 03:58:12							1.2875
2013-03-15 03:58:20							1.3
2013-03-15 03:58:28							1.31
2013-03-15 03:58:36							1.3225
2013-03-15 03:58:44							1.3325
2013-03-15 03:58:52							1.345
2013-03-15 03:59:00							1.3575
2013-03-15 03:59:08							1.3675
2013-03-15 03:59:16							1.38
2013-03-15 03:59:24							1.395
2013-03-15 03:59:32							1.4075
2013-03-15 03:59:40							1.4225
2013-03-15 03:59:48							1.435
2013-03-15 03:59:56							1.45
2013-03-15 04:00:04							1.465
2013-03-15 04:00:12							1.4825
2013-03-15 04:00:20							1.4975
2013-03-15 04:00:28							1.515
2013-03-15 04:00:36							1.53
2013-03-15 04:00:44							1.5475
2013-03-15 04:00:52							1.565
2013-03-15 04:01:00							1.585
2013-03-15 04:01:08							1.605
2013-03-15 04:01:16							1.625
2013-03-15 04:01:24							1.645
2013-03-15 04:01:32							1.6675
2013-03-15 04:01:40							1.69
2013-03-15 04:01:48							1.71
2013-03-15 04:01:56							1.7325
2013-03-15 04:02:04							1.7575
2013-03-15 04:02:12							1.78
2013-03-15 04:02:20							1.8075
2013-03-15 04:02:28							1.8325
2013-03-15 04:02:36							1.86
2013-03-15 04:02:44							1.8875
2013-03-15 04:02:52							1.9175
2013-03-15 04:03:00							1.945
2013-03-15 04:03:08							1.975
2013-03-15 04:03:16	0	141.129	0	86.8056	0	100	2.0075
2013-03-15 04:03:24	20.1613	181.452	17.3611	86.8056	33.3333	133.333	2.04
2013-03-15 04:03:32	60.4839	20.1613	52.0833	0	33.3333	0	2.075
2013-03-15 04:03:40	40.3226	201.613	17.3611	104.167	33.3333	66.6667	2.105
2013-03-15 04:03:48	80.6452	161.29	69.4444	34.7222	100	66.6667	2.145
2013-03-15 04:03:56	100.806	100.806	86.8056	17.3611	133.333	0	2.1825
2013-03-15 04:04:04	40.3226	221.774	34.7222	34.7222	33.3333	0	2.2175
2013-03-15 04:04:12	60.4839	100.806	34.7222	69.4444	33.3333	66.6667	2.255
2013-03-15 04:04:20	40.3226	141.129	34.7222	52.0833	66.6667	66.6667	2.305
2013-03-15 04:04:28	60.4839	181.452	52.0833	52.0833	66.6667	33.3333	2.345
2013-03-15 04:04:36	120.968	181.452	69.4444	0	100	0	2.385
2013-03-15 04:04:44	60.4839	221.774	52.0833	69.4444	66.6667	133.333	2.4325
2013-03-15 04:04:52	40.3226	161.29	34.7222	69.4444	66.6667	100	2.4775
2013-03-15 04:05:00	60.4839	302.419	52.0833	104.167	66.6667	100	2.525
2013-03-15 04:05:08	20.1613	181.452	17.3611	69.4444	0	66.6667	2.5775
2013-03-15 04:05:16	141.129	302.419	121.528	69.4444	100	66.6667	2.63
2013-03-15 04:05:24	80.6452	241.935	69.4444	52.0833	100	66.6667	2.685
2013-03-15 04:05:32	120.968	322.581	86.8056	138.889	133.333	166.667	2.74
2013-03-15 04:05:40	40.3226	100.806	17.3611	34.7222	33.3333	0	2.795
2013-03-15 04:05:48	201.613	262.097	138.889	121.528	100	33.3333	2.855
2013-03-15 04:05:56	40.3226	383.065	17.3611	243.056	33.3333	166.667	2.9175
2013-03-15 04:06:04	181.452	322.581	86.8056	156.25	100	133.333	2.985
2013-03-15 04:06:12	100.806	463.71	69.4444	190.972	66.6667	166.667	3.05
2013-03-15 04:06:20	120.968	645.161	86.8056	104.167	100	33.3333	3.12
2013-03-15 04:06:28	20.1613	806.452	17.3611	121.528	0	100	3.1925
2013-03-15 04:06:36	40.3226	604.839	17.3611	86.8056	33.3333	66.6667	3.2675
2013-03-15 04:06:44	60.4839	645.161	34.7222	52.0833	33.3333	66.6667	3.34
2013-03-15 04:06:52	120.968	544.355	86.8056	34.7222	100	33.3333	3.4225
2013-03-15 04:07:00	100.806	806.452	86.8056	173.611	133.333	233.333	3.51
2013-03-15 04:07:08	100.806	564.516	86.8056	52.0833	66.6667	33.3333	3.595
2013-03-15 04:07:16	161.29	383.065	121.528	86.8056	133.333	100	3.6875
2013-03-15 04:07:24	161.29	141.129	52.0833	52.0833	33.3333	33.3333	3.7825
2013-03-15 04:07:32	100.806	564.516	86.8056	295.139	66.6667	366.667	3.88
2013-03-15 04:07:40	161.29	383.065	104.167	225.694	166.667	266.667	3.98
2013-03-15 04:07:48	221.774	705.645	156.25	520.833	233.333	733.333	4.0875
2013-03-15 04:07:56	161.29	1250	69.4444	937.5	133.333	1100	4.195
2013-03-15 04:08:04	100.806	2076.61	86.8056	1597.22	133.333	1633.33	4.315
2013-03-15 04:08:12	120.968	3125	69.4444	2352.43	33.3333	3166.67	4.435
2013-03-15 04:08:20	100.806	3508.06	69.4444	2743.06	66.6667	3700	4.555
2013-03-15 04:08:28	100.806	3780.24	69.4444	3072.92	100	3600	4.6875
2013-03-15 04:08:36	80.6452	6895.16	52.0833	5043.4	33.3333	5400	4.82
2013-03-15 04:08:44	120.968	9052.42	86.8056	6354.17	133.333	6350	4.9625
2013-03-15 04:08:52	201.613	11733.9	156.25	7326.39	266.667	6733.33	5.11
2013-03-15 04:09:00	120.968	15161.3	86.8056	8836.8	33.3333	6200	5.2625
2013-03-15 04:09:08	100.806	19193.5	69.4444	10659.7	100	6066.67	5.4225
2013-03-15 04:09:16	100.806	20524.2	69.4444	10381.9	0	6700	5.59
2013-03-15 04:09:24	40.3226	23185.5	34.7222	10937.5	66.6667	6216.67	5.765
2013-03-15 04:09:32	141.129	22217.7	104.167	9687.5	166.667	4116.67	5.945
2013-03-15 04:09:40	141.129	23185.5	104.167	9565.97	133.333	4283.33	6.135
2013-03-15 04:09:48	100.806	19677.4	86.8056	7031.25	100	2266.67	6.335
2013-03-15 04:09:56	120.968	17782.3	69.4444	5520.83	66.6667	2366.67	6.5375
2013-03-15 04:10:04	100.806	18427.4	69.4444	4713.54	33.3333	1433.33	6.755
2013-03-15 04:10:12	80.6452	16330.6	52.0833	3376.74	66.6667	1266.67	6.98
2013-03-15 04:10:20	120.968	13830.6	104.167	2543.4	133.333	466.667	7.2125
2013-03-15 04:10:28	221.774	13346.8	69.4444	2109.38	66.6667	366.667	7.4575
2013-03-15 04:10:36	100.806	10866.9	86.8056	920.139	100	166.667	7.715
2013-03-15 04:10:44	80.6452	8951.61	52.0833	538.194	100	66.6667	7.9775
2013-03-15 04:10:52	120.968	5766.13	86.8056	243.056	66.6667	166.667	8.255
2013-03-15 04:11:00	120.968	4193.55	104.167	104.167	166.667	66.6667	8.545
2013-03-15 04:11:08	40.3226	2822.58	34.7222	156.25	0	133.333	8.845
2013-03-15 04:11:16	100.806	1612.9	69.4444	69.4444	66.6667	66.6667	9.155
2013-03-15 04:11:24	80.6452	1189.52	69.4444	243.056	66.6667	200	9.48
2013-03-15 04:11:32	100.806	524.194	86.8056	86.8056	66.6667	133.333	9.8175
2013-03-15 04:11:40							10.165
2013-03-15 04:11:48							10.525
2013-03-15 04:11:56							10.8975
2013-03-15 04:12:04							11.2825
2013-03-15 04:12:12							11.68
2013-03-15 04:12:20							12.0925
2013-03-15 04:12:28							12.515
2013-03-15 04:12:36							12.955
2013-03-15 04:12:44							13.4025
2013-03-15 04:12:52							13.8575
2013-03-15 04:13:00							14.3275
2013-03-15 04:13:08							14.8
2013-03-15 04:13:16							15.285
2013-03-15 04:13:24							15.77
2013-03-15 04:13:32							16.26
2013-03-15 04:13:40							16.75
2013-03-15 04:13:48							17.23
2013-03-15 04:13:56							17.71
2013-03-15 04:14:04							18.18
2013-03-15 04:14:12							18.635
2013-03-15 04:14:20							19.07
2013-03-15 04:14:28							19.4825
2013-03-15 04:14:36							19.8233
2013-03-15 04:14:44
2013-03-15 04:14:52
2013-03-15 04:15:00
2013-03-15 04:15:08
2013-03-15 04:15:16
2013-03-15 04:15:24
2013-03-15 04:15:32
2013-03-15 04:15:40
2013-03-15 04:15:48
2013-03-15 04:15:56
2013-03-15 04:16:04
2013-03-15 04:16:12
2013-03-15 04:16:20
2013-03-15 04:16:28
2013-03-15 04:16:36
2013-03-15 04:16:44							19.98
2013-03-15 04:16:52							19.745
2013-03-15 04:17:00							19.3475
2013-03-15 04:17:08							18.9275
2013-03-15 04:17:16							18.485
2013-03-15 04:17:24							18.0275
2013-03-15 04:17:32							17.5575
2013-03-15 04:17:40							17.08
2013-03-15 04:17:48							16.59
2013-03-15 04:17:56							16.1025
2013-03-15 04:18:04							15.6125
2013-03-15 04:18:12							15.13
2013-03-15 04:18:20							14.65
2013-03-15 04:18:28							14.175
2013-03-15 04:18:36							13.71
2013-03-15 04:18:44							13.2525
2013-03-15 04:18:52							12.805
2013-03-15 04:19:00							12.3725
2013-03-15 04:19:08							11.9475
2013-03-15 04:19:16							11.53
2013-03-15 04:19:24							11.135
2013-03-15 04:19:32							10.75
2013-03-15 04:19:40							10.3775
2013-03-15 04:19:48							10.0225
2013-03-15 04:19:56	141.129	141.129	104.167	104.167	166.667	133.333	9.6825
2013-03-15 04:20:04	241.935	241.935	52.0833	104.167	100	100	9.35
2013-03-15 04:20:12	241.935	443.548	173.611	156.25	133.333	100	9.0375
2013-03-15 04:20:20	161.29	403.226	138.889	156.25	166.667	166.667	8.7375
2013-03-15 04:20:28	241.935	564.516	138.889	138.889	233.333	166.667	8.4475
2013-03-15 04:20:36	201.613	604.839	138.889	173.611	66.6667	233.333	8.175
2013-03-15 04:20:44	221.774	584.677	156.25	86.8056	133.333	66.6667	7.9125
2013-03-15 04:20:52	262.097	705.645	69.4444	190.972	133.333	166.667	7.66
2013-03-15 04:21:00	141.129	625	121.528	104.167	133.333	100	7.42
2013-03-15 04:21:08	524.194	2641.13	34.7222	138.889	66.6667	133.333	7.185
2013-03-15 04:21:16	60.4839	2268.15	52.0833	434.028	100	200	6.965
2013-03-15 04:21:24	80.6452	4778.23	52.0833	1284.72	66.6667	233.333	6.75
2013-03-15 04:21:32	221.774	11270.2	121.528	2352.43	133.333	633.333	6.545
2013-03-15 04:21:40	725.806	16048.4	69.4444	3524.31	33.3333	900	6.37333
2013-03-15 04:21:48	342.742	12701.6	243.056	3793.4	266.667	1166.67	6.1625
2013-03-15 04:21:56	282.258	11250	121.528	3923.61	133.333	1066.67	5.985
2013-03-15 04:22:04	161.29	10947.6	52.0833	4279.51	66.6667	1833.33	5.85
2013-03-15 04:22:12
2013-03-15 04:22:20	221.774	9717.74	138.889	4322.92	100	2166.67	5.45
2013-03-15 04:22:28	241.935	7036.29	138.889	3524.31	166.667	1600	5.35333
2013-03-15 04:22:36
2013-03-15 04:22:44
2013-03-15 04:22:52
2013-03-15 04:23:00
2013-03-15 04:23:08	60.4839	826.613	52.0833	572.917	100	600	4.71
2013-03-15 04:23:16
2013-03-15 04:23:24
2013-03-15 04:23:32
2013-03-15 04:23:40
2013-03-15 04:23:48
2013-03-15 04:23:56
2013-03-15 04:24:04
2013-03-15 04:24:12
2013-03-15 04:24:20
2013-03-15 04:24:28
2013-03-15 04:24:36
2013-03-15 04:24:44
2013-03-15 04:24:52
2013-03-15 04:25:00
2013-03-15 04:25:08
2013-03-15 04:25:16
2013-03-15 04:25:24
2013-03-15 04:25:32
2013-03-15 04:25:40
2013-03-15 04:25:48
2013-03-15 04:25:56
2013-03-15 04:26:04
2013-03-15 04:26:12
2013-03-15 04:26:20
[truncated: 52,002 more rows]

## Sheet: Figure S2
Figure S2a,b,c											Figure S2d	Time (UTC)
POES M01 Latitude	POES M01 Longitude	POES M01 >30keV f_0/f_90	POES M01 >100keV f_0/f_90	POES M01 >300keV f_0/f_90	POES N19 Latitude	POES N19 Longitude	POES N19 >30keV f_0/f_90	POES N19 >100keV f_0/f_90	POES N19 >300keV f_0/f_90		Frequency (Hz)	B_w^2 (nT^2 Hz^-1)	3.204	5.34	7.476	9.612	11.748	13.884	16.02	18.156	20.292	22.428	24.564	26.7	28.836	33.1087	37.3813	41.654	45.9267	52.3353	58.744	67.2887	75.8333	84.378	95.0593	105.741	118.558	133.511	150.601	167.691	189.053	210.415	238.186	265.957	298	334.316	374.905	421.902	473.171
159.291	-61.1973				49.6143	-70.0165	0.0535343					2013-03-15 00:00:05	0.000539939	9.41601e-05	6.7518e-06	1.85683e-06	3.10673e-06	2.57509e-06	7.06195e-07	4.99089e-07	8.0517e-07	9.51088e-07	9.51088e-07	8.7842e-07	8.12727e-07	2.75808e-07	1.92833e-07	1.49166e-07	2.96733e-07	1.40866e-07	1.22313e-07	1.38786e-07	1.19894e-07	1.67852e-07	1.99262e-07	1.99727e-07	5.40987e-07	8.49027e-07	5.32454e-07	3.63301e-07	3.76214e-07	5.24561e-07	4.53231e-07	4.75767e-07	2.25075e-07	2.25129e-07	1.12585e-07	7.26076e-08	8.63215e-08
158.956	-60.75				48.9767	-69.5975	0.144152					2013-03-15 00:00:11	0.000194738	3.78017e-05	7.8366e-06	2.46282e-06	3.27881e-06	4.15084e-07	9.08069e-07	8.87431e-07	1.72661e-06	1.14788e-06	3.02883e-07	6.40648e-07	3.75043e-07	3.33352e-07	2.4442e-07	4.24101e-07	1.92687e-07	1.06085e-07	2.01417e-07	1.36098e-07	2.25691e-07	1.31665e-07	2.0647e-07	3.90153e-07	3.3831e-07	3.88639e-07	8.18445e-07	1.16489e-06	3.83655e-07	5.93386e-07	5.53034e-07	4.44288e-07	1.86633e-07	1.92303e-07	1.01694e-07	8.42333e-08	7.73115e-08
158.63	-60.302				48.3623	-69.177	0.0515267					2013-03-15 00:00:17	0.00019761	5.74188e-05	3.10487e-05	1.29106e-05	5.58561e-06	1.89055e-06	1.40367e-06	1.71498e-06	8.7842e-07	3.25265e-07	4.81067e-08	2.73234e-07	2.14591e-07	1.51781e-07	1.99081e-07	1.87747e-07	2.49941e-07	1.88532e-07	1.6063e-07	1.04635e-07	1.30794e-07	1.55935e-07	3.15517e-07	2.35069e-07	8.57983e-07	1.43365e-06	3.2668e-07	4.81301e-07	4.44575e-07	4.25973e-07	3.21232e-07	3.64158e-07	1.97096e-07	1.81088e-07	1.92374e-07	1.24923e-07	7.89585e-08
158.311	-59.853				47.7702	-68.754	0.140185					2013-03-15 00:00:23	0.000404359	0.000105908	1.64569e-05	8.30923e-06	1.0055e-05	3.36834e-06	1.0441e-06	1.82079e-06	1.1034e-06	2.74833e-07	7.59243e-07	7.46163e-07	2.92019e-07	3.44687e-07	1.63915e-07	1.65841e-07	8.84967e-08	1.04826e-07	2.81925e-07	8.05107e-08	1.52447e-07	3.82789e-07	3.60392e-07	2.17863e-07	4.13103e-07	4.59059e-07	6.59174e-07	7.14977e-07	7.10576e-07	6.51516e-07	4.06727e-07	3.63801e-07	2.27245e-07	1.00802e-07	9.37395e-08	1.02517e-07	7.38238e-08
158.001	-59.4035				47.1985	-68.3295	0.228043					2013-03-15 00:00:29	7.98449e-05	2.34819e-05	2.29842e-05	1.05341e-05	8.03658e-06	4.2113e-06	1.42605e-06	1.05922e-06	1.54988e-06	1.25368e-06	9.15045e-07	1.37199e-07	8.15343e-08	2.4006e-07	1.90653e-07	1.26642e-07	4.38851e-08	1.30596e-07	8.54495e-08	2.32594e-07	1.13282e-07	8.6905e-08	1.30671e-07	4.10149e-07	4.41392e-07	6.49725e-07	8.94012e-07	6.2139e-07	3.67844e-07	7.6731e-07	4.73621e-07	3.52354e-07	2.32826e-07	1.74249e-07	8.00335e-08	7.29776e-08	6.37965e-08
157.697	-58.9538	0.1875			46.6468	-67.9032	0.00428725					2013-03-15 00:00:35	0.000388881	4.72707e-05	3.90853e-05	2.17797e-05	6.16696e-06	1.26851e-06	1.56499e-06	5.60421e-07	5.13623e-07	2.66985e-07	1.89325e-07	5.12751e-07	7.4064e-07	6.88792e-07	2.74354e-07	1.36596e-07	8.29748e-08	1.03857e-07	1.64505e-07	9.13375e-08	1.89941e-07	3.58084e-07	1.99959e-07	2.96684e-07	1.52685e-07	9.85217e-07	7.69617e-07	6.32435e-07	4.87358e-07	3.59357e-07	6.0383e-07	5.1762e-07	1.29434e-07	1.43885e-07	1.47585e-07	1.25557e-07	6.63639e-08
157.401	-58.503	0.0567823			46.1135	-67.4755	0.0064744					2013-03-15 00:00:41	0.000347359	4.95682e-05	1.17886e-05	7.23083e-06	4.43221e-06	2.26843e-06	4.40896e-06	3.40904e-06	4.54034e-07	4.36303e-07	6.5173e-07	9.60971e-07	9.52251e-07	2.88595e-07	2.12741e-07	5.97244e-08	8.52635e-08	2.07908e-07	2.30578e-07	1.25126e-07	2.62459e-07	1.73955e-07	1.77813e-07	7.64031e-07	1.31139e-06	6.76963e-07	5.92907e-07	7.69617e-07	2.40424e-07	5.0503e-07	2.61851e-07	3.92776e-07	1.74542e-07	1.21728e-07	1.12341e-07	9.28997e-08	6.36996e-08
157.111	-58.0515	0.0474138			45.598	-67.046	0.204584					2013-03-15 00:00:47	0.000362837	5.44562e-05	1.41942e-05	2.3254e-06	4.80893e-06	2.5684e-06	1.72312e-06	2.83001e-06	1.01387e-06	1.04207e-07	3.47647e-07	1.76658e-07	2.22875e-07	3.87119e-07	1.11166e-07	1.81934e-07	1.48512e-07	6.30699e-08	2.19727e-07	1.68288e-07	1.86308e-07	3.10417e-07	5.63607e-07	5.39425e-07	5.13085e-07	5.40109e-07	5.91745e-07	8.52159e-07	6.46401e-07	8.9473e-07	5.44091e-07	2.05689e-07	3.74815e-07	1.08871e-07	1.36081e-07	8.51845e-08	5.84196e-08
156.827	-57.6005	0.0837989			45.0993	-66.615	0.028481	0.0481928				2013-03-15 00:00:53	7.70172e-05	3.95876e-05	1.72033e-05	9.52949e-06	5.43678e-06	5.59491e-06	2.21e-06	1.60918e-06	1.53302e-06	1.45105e-06	8.16215e-07	5.52282e-07	3.51571e-07	1.86512e-07	3.61834e-07	2.36137e-07	1.64315e-07	1.99576e-07	2.03839e-07	1.03182e-07	8.96662e-08	1.00293e-07	2.55762e-07	3.40861e-07	1.21063e-06	9.12804e-07	1.06723e-06	1.64619e-06	4.36204e-07	7.84981e-07	4.0315e-07	4.80775e-07	2.57317e-07	3.01722e-07	1.1491e-07	8.88836e-08	5.11535e-08
156.55	-57.1478	0.0725806			44.6165	-66.183	0.37963	0.223404				2013-03-15 00:00:59	6.79156e-05	1.47151e-05	1.29385e-05	3.6253e-06	1.70336e-06	5.45074e-06	4.71242e-06	2.39749e-06	1.64638e-06	5.66326e-07	3.02157e-07	1.79346e-07	4.37175e-07	4.16182e-07	1.89781e-07	2.6796e-07	8.18122e-08	1.08895e-07	1.22507e-07	2.13629e-07	1.446e-07	2.79898e-07	3.92246e-07	8.00768e-07	3.86751e-07	8.61318e-07	6.68474e-07	9.32957e-07	9.49604e-07	4.03187e-07	4.90791e-07	2.19997e-07	2.75299e-07	1.56742e-07	1.45627e-07	6.37299e-08	6.58795e-08
156.279	-56.695	0.0421053			44.149	-65.7495	0.00661522	0.0588235				2013-03-15 00:01:05	0.00022495	4.61173e-05	2.00542e-05	3.41834e-06	3.90202e-06	8.40632e-07	1.96613e-06	2.8521e-06	2.05275e-06	7.98193e-07	3.90667e-07	3.94882e-07	2.35229e-07	8.96592e-08	1.36887e-07	1.83024e-07	2.078e-07	1.69349e-07	1.32243e-07	1.0042e-07	2.21622e-07	2.06072e-07	3.32491e-07	3.45628e-07	5.76639e-07	8.76265e-07	9.5679e-07	5.79538e-07	8.51947e-07	7.6824e-07	4.09589e-07	2.42534e-07	1.36409e-07	2.75188e-07	7.97888e-08	1.45638e-07	8.58371e-08
156.012	-56.2418	0.0735695			43.6952	-65.3145	0.00469799	0.0515464				2013-03-15 00:01:11	0.000422144	6.35392e-05	1.39036e-05	1.34362e-05	8.37144e-06	5.17053e-06	2.03472e-06	1.63243e-06	7.01108e-07	1.71062e-07	4.87607e-07	1.50715e-07	1.22665e-07	2.1216e-07	8.02864e-08	2.78278e-07	1.7089e-07	6.36512e-08	1.6218e-07	2.37463e-07	3.05476e-07	2.86002e-07	2.08795e-07	2.65993e-07	4.97584e-07	1.21973e-06	5.55706e-07	4.19686e-07	6.63142e-07	4.34809e-07	5.02954e-07	5.15116e-07	1.86633e-07	1.94491e-07	1.13442e-07	1.90661e-07	1.00176e-07
155.752	-55.788	0.0925			43.2552	-64.8785	0.00421941	0.0465116				2013-03-15 00:01:17	0.000297651	6.48135e-05	1.52825e-05	4.32641e-06	1.66208e-06	1.93473e-06	1.14904e-06	1.24191e-06	6.31491e-07	1.71905e-06	4.67696e-07	5.23433e-07	3.78749e-07	1.79609e-07	3.22018e-07	1.49093e-07	1.00558e-07	6.54919e-08	1.01144e-07	1.90159e-07	2.13339e-07	1.79187e-07	4.98503e-07	6.78467e-07	7.90554e-07	4.50423e-07	6.83587e-07	8.26583e-07	9.28213e-07	7.86842e-07	6.53196e-07	5.13685e-07	3.83186e-07	3.24426e-07	1.2519e-07	1.45955e-07	7.26612e-08
155.497	-55.3335	0.0220339			42.8288	-64.4415	0.11072	0.0263158	0.0444444			2013-03-15 00:01:23	0.000210067	6.75854e-05	4.58011e-05	2.20076e-05	6.43206e-06	1.92311e-06	1.27432e-06	9.51088e-07	1.6208e-06	1.14613e-06	1.13421e-06	1.92601e-06	1.06205e-06	2.06928e-07	2.04603e-07	2.51831e-07	2.17682e-07	1.81362e-07	8.95186e-08	2.21768e-07	1.81076e-07	3.4297e-07	4.93853e-07	2.80408e-07	3.33273e-07	6.28466e-07	8.49253e-07	7.35903e-07	4.25973e-07	2.55072e-07	6.31017e-07	2.70794e-07	3.64585e-07	2.16922e-07	1.0096e-07	1.16045e-07	6.89312e-08
155.246	-54.879	0.00854701			42.4143	-64.0035	0.042	0.0244499	0.0625			2013-03-15 00:01:29	0.000449453	7.99193e-05	3.11697e-05	5.02286e-06	2.85792e-06	1.36268e-06	2.24866e-06	1.46994e-06	3.64506e-07	1.18828e-06	4.05201e-07	3.26646e-07	5.01996e-07	2.45727e-07	1.97628e-07	1.77865e-07	2.97023e-07	1.24202e-07	3.34241e-07	1.31956e-07	2.05491e-07	1.6509e-07	2.52972e-07	3.93409e-07	3.3831e-07	9.10147e-07	7.45203e-07	8.88199e-07	7.13366e-07	6.52911e-07	5.65197e-07	2.35379e-07	2.36546e-07	1.77805e-07	1.59822e-07	9.15258e-08	1.0502e-07
155.001	-54.424	0.0104478			42.0115	-63.564	0.0234987	0.0120482	0.0298507			2013-03-15 00:01:35	0.000257282	9.91457e-05	6.50368e-05	2.33842e-05	6.54048e-06	1.83241e-06	1.808e-06	1.38594e-06	8.87422e-07	6.23207e-07	3.88923e-07	8.85977e-07	5.34115e-07	2.83001e-07	1.13927e-07	7.26937e-08	1.16252e-07	1.55011e-07	2.51892e-07	2.37172e-07	1.48814e-07	2.93559e-07	3.47836e-07	5.07804e-07	4.57281e-07	3.7801e-07	2.43557e-07	5.12691e-07	4.25973e-07	2.76232e-07	7.88414e-07	4.30694e-07	2.05854e-07	2.09263e-07	1.99227e-07	1.43947e-07	7.14986e-08
154.76	-53.9683	0.00619195	0.19403	0.19403	41.6198	-63.124	0.0242588	0.0207101	0.0276498			2013-03-15 00:01:41	0.000481004	0.00010135	4.3778e-05	2.08077e-05	3.56079e-06	1.05297e-06	5.75246e-07	1.33594e-06	1.4371e-06	6.11871e-07	4.19444e-07	8.75513e-07	5.85419e-07	2.59823e-07	1.58248e-07	7.75618e-08	3.05978e-08	1.55592e-07	6.47169e-08	1.49395e-07	6.6414e-08	1.94156e-07	2.54134e-07	3.91083e-07	5.03009e-07	3.91297e-07	5.90582e-07	3.60976e-07	3.36686e-07	3.30641e-07	4.26402e-07	3.39118e-07	4.27829e-07	3.29897e-07	1.16624e-07	1.12558e-07	6.75749e-08
154.524	-53.5123	0.0108359	0.075	0.075	41.239	-62.6833	0.0121294	0.0110865	0.0350877			2013-03-15 00:01:47	9.87458e-05	7.40965e-05	2.83327e-05	1.32408e-05	4.18804e-06	2.23238e-06	2.61637e-06	2.53003e-06	9.82263e-07	1.26894e-06	7.42093e-07	1.22083e-07	4.58104e-07	2.84672e-07	2.23204e-07	9.9141e-08	7.17855e-08	1.21199e-07	1.63536e-07	2.99372e-07	2.23512e-07	9.63512e-08	2.76456e-07	3.93409e-07	4.06709e-07	4.64374e-07	9.50977e-07	8.95174e-07	4.38064e-07	5.706e-07	4.40353e-07	2.43607e-07	4.17598e-07	3.79682e-07	2.4524e-07	7.451e-08	1.09186e-07
154.292	-53.056	0.00957854	0.0310559	0.031056	40.8682	-62.2412	0.00879397	0.0100604	0.024024			2013-03-15 00:01:53	0.00035361	4.68382e-05	2.53748e-05	3.64158e-06	2.91605e-06	3.40671e-06	2.9207e-06	1.57139e-06	1.36617e-06	7.89473e-07	5.58677e-07	4.57958e-07	2.19314e-07	3.16932e-07	1.67403e-07	1.86225e-07	2.94262e-07	1.3389e-07	1.57336e-07	1.88924e-07	2.60715e-07	2.23512e-07	2.88779e-07	4.25728e-07	4.25504e-07	2.0196e-06	9.13775e-07	8.06819e-07	7.94282e-07	1.48533e-06	4.50011e-07	2.29656e-07	4.13878e-07	1.86285e-07	2.21499e-07	1.15834e-07	8.77263e-08
154.064	-52.5995	0.019656	0.00990099	0.009901	40.5075	-61.7985	0.0126728	0.00783699	0.00452489			2013-03-15 00:01:59	0.000117275	2.09472e-05	1.51442e-05	1.92055e-05	2.73118e-06	1.36966e-06	8.36562e-07	9.92074e-07	7.43401e-07	1.51558e-06	1.34728e-06	7.41803e-07	4.07526e-07	2.51976e-07	5.13833e-07	1.76412e-07	3.2071e-07	1.5908e-07	2.64099e-07	1.43582e-07	1.64509e-07	4.12145e-07	3.05984e-07	3.111e-07	8.04505e-07	5.26158e-07	7.27765e-07	5.69656e-07	4.98054e-07	3.2041e-07	4.12093e-07	3.77752e-07	1.97173e-07	1.31576e-07	1.65696e-07	1.29151e-07	1.15677e-07
153.84	-52.1425	0.0204604	0.0137931	0.013793	40.1558	-61.3552	0.0116505	0.00619195	0.003861			2013-03-15 00:02:05	0.000391114	0.00013372	1.75707e-05	8.61328e-06	4.34733e-06	2.32307e-06	1.7891e-06	7.69707e-07	5.1682e-07	7.18912e-07	1.8516e-07	4.22569e-08	6.70823e-08	1.00122e-07	2.64182e-07	2.32903e-07	5.82712e-08	1.28174e-07	1.01629e-07	2.38044e-07	9.32994e-08	4.16795e-07	2.23443e-07	7.54265e-07	5.25098e-07	6.0455e-07	1.28347e-06	1.01957e-06	4.41785e-07	6.23149e-07	2.66859e-07	3.69166e-07	4.19148e-07	1.75343e-07	1.65452e-07	1.03046e-07	1.00466e-07
153.62	-51.685	0.0133556	0.00865801	0.008658	39.8128	-60.9105	0.00873786	0.0030581	0.00352734			2013-03-15 00:02:11	0.000100171	8.9779e-05	5.07495e-05	1.50918e-05	4.11596e-06	1.76614e-06	8.82489e-07	1.3871e-06	1.26618e-06	5.82513e-07	4.11596e-07	9.80156e-07	5.53881e-07	1.11929e-07	2.30179e-07	1.87747e-07	1.56867e-07	1.28174e-07	1.74581e-07	1.93284e-07	2.51705e-07	2.12467e-07	2.43206e-07	9.91427e-07	8.30856e-07	6.91579e-07	6.47548e-07	8.06819e-07	6.92904e-07	6.89184e-07	6.04546e-07	3.4985e-07	1.64931e-07	2.54945e-07	1.93108e-07	9.57533e-08	5.35271e-08
153.403	-51.2275	0.0159363	0.0100806	0.010081	39.4787	-60.4657	0.00473485	0.0208955	0.0286225			2013-03-15 00:02:17	0.000106708	2.35051e-05	7.24595e-06	1.56616e-06	6.16696e-06	2.91885e-06	8.32493e-07	7.29594e-07	3.3384e-07	3.39799e-07	6.68988e-07	6.17103e-07	1.61543e-07	3.05452e-07	8.06497e-08	9.91047e-08	2.078e-07	4.2095e-08	1.15386e-07	1.74537e-07	2.03747e-07	1.46489e-07	3.11565e-07	2.94126e-07	4.67357e-07	1.06162e-06	9.10287e-07	1.02771e-06	6.61282e-07	4.07837e-07	6.31733e-07	4.04938e-07	2.40576e-07	1.59204e-07	1.30819e-07	9.76029e-08	6.03572e-08
153.191	-50.769	0.0146699	0.00911162	0.009112	39.1522	-60.02	0.0139165	0.00783699	0.00636943			2013-03-15 00:02:23	0.000238121	2.37563e-05	1.16735e-05	8.10634e-06	3.48636e-06	1.27432e-06	1.16486e-06	1.29757e-06	5.50538e-07	2.91256e-07	2.9736e-07	3.86016e-07	3.01721e-07	2.97895e-07	4.37325e-07	2.30179e-07	1.26279e-07	1.61986e-07	1.62955e-07	1.81803e-07	1.30794e-07	1.93284e-07	4.67347e-07	3.17145e-07	5.83615e-07	4.49094e-07	1.07072e-06	6.88238e-07	3.88305e-07	7.43128e-07	3.60581e-07	4.99376e-07	2.75299e-07	2.02424e-07	1.57619e-07	8.02172e-08	5.02815e-08
152.981	-50.3108	0.0517241	0.0169492	0.016949	38.8337	-59.5738	0.00669643	0.00437318	0.00867052			2013-03-15 00:02:29	0.000124865	2.52166e-05	2.00915e-05	1.79428e-05	1.84195e-05	3.16719e-06	1.17273e-06	1.11968e-06	1.23595e-06	4.53162e-07	4.43279e-07	3.99387e-07	3.70611e-07	3.52534e-07	2.26982e-07	2.25819e-07	3.13299e-07	8.33181e-08	3.02997e-08	2.57809e-07	3.13904e-07	1.53174e-07	1.36019e-07	2.16235e-07	6.48719e-07	6.76299e-07	4.34799e-07	5.8477e-07	5.77575e-07	6.3989e-07	5.91668e-07	2.17493e-07	2.18565e-07	1.4963e-07	1.21886e-07	5.71772e-08	5.84196e-08
152.775	-49.852	0.0217391	0.0233918	0.023392	38.5228	-59.1265	0.00639659	0.00854701	0.00318471			2013-03-15 00:02:35	0.000567323	0.000150611	2.42214e-05	1.49523e-06	4.26478e-06	4.52755e-06	3.47531e-06	1.32432e-06	1.9731e-06	9.04581e-07	4.58104e-07	6.83667e-07	1.42896e-06	5.08021e-07	3.75493e-07	4.66751e-07	1.10294e-07	8.90342e-08	2.6468e-07	1.35299e-07	1.55644e-07	2.51996e-07	4.79903e-07	7.69611e-07	9.64165e-07	7.29446e-07	6.20228e-07	6.67312e-07	9.35653e-07	2.92973e-07	2.86533e-07	2.96192e-07	2.31276e-07	1.5893e-07	8.27258e-08	7.22906e-08	3.55071e-08
152.572	-49.3928		0.0106383	0.010638	38.219	-58.679	0.00786517	0.00464396	0.0188679			2013-03-15 00:02:41	0.000224429	4.69731e-05	9.84574e-06	1.02597e-05	1.73568e-05	5.2461e-06	9.98759e-07	7.40059e-07	1.60104e-06	1.94868e-06	1.38943e-06	6.01406e-07	5.50248e-07	3.63868e-07	2.97023e-07	1.55051e-07	1.14944e-07	1.61114e-07	1.53073e-07	1.37333e-07	1.20621e-07	2.24529e-07	4.41771e-07	4.08289e-07	4.28217e-07	6.25809e-07	5.66169e-07	9.93992e-07	8.21719e-07	7.84051e-07	6.50334e-07	4.49117e-07	1.76092e-07	1.29387e-07	9.92464e-08	7.05467e-08	2.89676e-08
152.373	-48.9335		0.0171674	0.017167	37.9217	-58.2305	0.00712589	0.0135952	0.0259259			2013-03-15 00:02:47	0.000329388	9.28253e-05	3.77645e-05	4.83218e-06	6.25067e-06	2.25099e-06	2.15339e-06	7.33082e-07	1.83154e-06	1.66731e-06	6.58669e-07	4.67551e-07	3.5317e-07	4.11822e-07	1.53598e-07	1.00703e-07	2.31922e-07	2.5383e-07	1.33018e-07	2.59843e-07	4.43535e-07	2.09851e-07	3.91083e-07	2.35301e-07	5.33624e-07	5.65022e-07	8.55066e-07	5.75469e-07	4.10162e-07	3.41337e-07	4.87214e-07	2.31444e-07	1.4292e-07	1.09145e-07	6.95092e-08	7.67823e-08	5.03784e-08
152.177	-48.4735		0.015	0.015	37.6315	-57.7815	0.0125628	0.0186441	0.0144665			2013-03-15 00:02:53	0.000333295	5.4433e-05	1.52267e-05	1.12735e-05	1.08346e-05	3.54856e-06	2.40446e-06	2.38353e-06	1.55686e-06	9.82481e-07	1.05922e-06	4.61483e-07	1.52841e-07	2.94844e-07	2.64473e-07	1.76122e-07	1.86875e-07	1.42416e-07	2.08489e-07	1.77589e-07	9.05382e-08	1.71485e-07	2.73898e-07	3.24585e-07	5.41762e-07	7.18817e-07	1.03584e-06	9.64928e-07	4.74802e-07	5.22701e-07	2.20713e-07	3.87052e-07	1.4974e-07	1.21181e-07	9.19039e-08	5.93966e-08	3.19709e-08
151.983	-48.014		0.0458716	0.045872	37.3473	-57.3325	0.0189504	0.0125448	0.0212314			2013-03-15 00:02:59	0.000264612	4.83683e-05	1.50221e-05	3.73227e-06	2.5998e-06	1.79201e-06	2.28761e-06	1.01504e-06	7.61568e-07	4.6508e-07	5.86582e-07	7.03433e-07	4.12177e-07	4.55998e-07	1.08695e-07	1.6159e-07	2.06056e-07	1.15483e-07	1.9541e-07	1.71775e-07	8.55971e-08	2.75829e-07	1.89961e-07	1.85544e-07	3.06921e-07	7.17488e-07	5.49021e-07	8.02169e-07	6.98485e-07	2.94136e-07	4.95084e-07	1.23771e-07	1.4726e-07	1.03674e-07	7.90545e-08	6.27787e-08	3.23584e-08
151.792	-47.5535		0.0121951	0.012195	37.0695	-56.8822	0.0123839	0.0125786	0.0163488			2013-03-15 00:03:05	0.000801388	0.000145886	4.04806e-05	1.77986e-05	9.16208e-06	5.59956e-06	4.16944e-06	1.13945e-06	6.3309e-07	1.51347e-06	1.52924e-06	5.86782e-07	4.93857e-07	5.0337e-07	8.45006e-08	5.49653e-08	7.92692e-08	2.05389e-07	1.29821e-07	1.5608e-07	1.36171e-07	2.34556e-07	3.14355e-07	1.88101e-07	3.01495e-07	2.4647e-07	5.60356e-07	5.59193e-07	4.98519e-07	5.1712e-07	4.99019e-07	3.11216e-07	1.88493e-07	9.73825e-08	5.61703e-08	4.41247e-08	3.07115e-08
151.604	-47.0935	0.1			36.7967	-56.4318	0.0148699	0.0130548	0.013245			2013-03-15 00:03:11	0.000153737	0.000102373	2.82024e-05	2.33238e-06	3.78575e-06	2.59747e-06	1.99054e-06	2.13937e-06	1.30426e-06	5.00542e-07	5.17256e-07	5.66235e-07	2.95943e-07	1.42699e-07	1.24099e-07	1.34707e-07	7.23668e-08	1.77681e-07	5.65395e-08	1.25562e-07	1.9183e-07	2.08107e-07	3.62485e-07	3.36908e-07	1.13933e-06	2.55771e-07	4.37124e-07	4.15907e-07	4.72477e-07	3.26921e-07	3.23736e-07	2.81167e-07	1.58421e-07	7.71401e-08	5.69046e-08	2.64748e-08	2.93067e-08
151.418	-46.6325	0.0458015			36.53	-55.9807	0.0190931	0.022293	0.0396825			2013-03-15 00:03:17	0.000460541	0.000126799	4.44802e-05	1.40454e-05	4.18107e-06	3.09743e-06	2.91954e-06	1.80277e-06	9.51088e-07	8.47608e-07	2.80501e-07	3.25538e-07	5.28156e-07	6.64379e-07	2.98186e-07	1.75359e-07	6.27033e-08	1.74387e-07	1.17033e-07	1.55499e-07	1.89433e-07	1.2469e-07	3.08309e-07	5.42216e-07	2.73594e-07	6.21823e-07	9.21913e-07	4.69676e-07	3.10644e-07	5.45023e-07	4.19963e-07	2.0712e-07	1.74542e-07	1.16804e-07	8.13796e-08	3.73079e-08	3.74932e-08
151.235	-46.1718	0.0164835			36.2687	-55.5295	0.0201729	0.0272374	0.0379747			2013-03-15 00:03:23	0.000275774	6.51158e-05	4.13735e-05	2.06216e-05	3.04162e-06	1.48244e-06	1.21618e-06	1.35803e-06	5.94866e-07	2.60009e-07	5.49957e-07	2.83699e-07	3.38491e-07	1.89055e-07	2.93173e-08	2.53429e-07	2.25892e-07	1.51135e-07	1.21489e-07	1.6916e-07	4.15342e-07	3.04894e-07	1.5927e-07	1.99262e-07	5.25873e-07	5.07556e-07	6.45223e-07	7.95194e-07	7.40803e-07	3.99466e-07	3.30533e-07	2.02469e-07	1.5036e-07	1.16531e-07	7.31805e-08	5.54862e-08	3.03239e-08
151.055	-45.7103	0.0193798			36.0125	-55.0775	0.0358423	0.0406977	0.0405405			2013-03-15 00:03:29	0.000416712	9.73319e-05	4.41082e-05	1.39989e-05	5.49259e-06	1.54523e-06	2.35447e-06	1.40222e-06	1.58709e-06	3.39944e-07	2.77304e-07	4.33106e-07	4.53889e-07	2.54446e-07	2.77987e-07	3.43088e-07	1.15707e-07	1.75259e-07	9.71722e-08	1.49977e-07	1.85727e-07	1.57679e-07	3.16447e-07	7.50545e-07	4.99134e-07	4.53745e-07	3.55163e-07	5.60356e-07	3.99001e-07	4.74802e-07	2.17136e-07	2.48615e-07	2.01824e-07	1.10786e-07	6.7796e-08	4.02143e-08	2.01029e-08
150.877	-45.2488	0.0110041			35.7612	-54.6252	0.035443	0.0205479	0.04			2013-03-15 00:03:35	0.00011774	5.30563e-05	3.33323e-05	8.7342e-06	5.24959e-06	6.36462e-06	2.026e-06	5.36586e-07	7.71742e-07	5.79897e-07	4.48922e-07	5.44434e-07	4.01401e-07	1.64642e-07	2.4471e-07	1.73942e-07	2.4224e-07	1.03663e-07	1.40575e-07	1.1677e-07	1.45907e-07	2.0738e-07	2.73898e-07	2.10422e-07	2.96458e-07	6.20494e-07	3.81321e-07	3.78414e-07	3.32501e-07	5.99897e-07	2.55054e-07	1.29852e-07	2.21665e-07	1.20497e-07	6.3574e-08	5.15229e-08	2.40024e-08
150.701	-44.787	0.0162272			35.5145	-54.1722	0.0308642	0.0659341	0.0555556			2013-03-15 00:03:41	4.55034e-05	3.14022e-05	2.86117e-05	6.25998e-06	1.13852e-05	3.3323e-06	1.16154e-06	9.77794e-07	1.26444e-06	8.99348e-07	3.67995e-07	2.54631e-07	6.95294e-07	4.96395e-07	2.97314e-07	9.9686e-08	2.28144e-07	3.13121e-07	6.08901e-08	2.02149e-07	1.60149e-07	1.6044e-07	1.6299e-07	4.52931e-07	1.00989e-06	7.6532e-07	4.36543e-07	4.70838e-07	2.90183e-07	3.40872e-07	2.69005e-07	1.2234e-07	2.03374e-07	1.35816e-07	7.91769e-08	2.82187e-08	2.14593e-08
150.528	-44.325	0.0087108			35.273	-53.719	0.0711111	0.0588235	0.0606061			2013-03-15 00:03:47	0.000638759	5.55491e-05	3.88109e-06	1.32083e-05	5.34377e-06	1.58243e-06	3.64623e-06	4.70661e-06	2.46492e-06	1.03771e-06	8.52259e-07	5.52864e-07	1.77893e-07	2.56263e-07	1.30129e-07	2.04167e-07	1.89781e-07	8.99061e-08	1.88047e-07	1.18731e-07	2.57227e-07	1.44454e-07	3.38071e-07	3.89688e-07	5.39437e-07	1.04036e-06	4.99902e-07	4.07479e-07	5.1433e-07	4.88753e-07	2.08193e-07	2.81883e-07	1.73302e-07	1.00391e-07	5.12141e-08	3.91046e-08	2.02967e-08
150.356	-43.863	0.0151133			35.0352	-53.2655	0.0465116	0.0819672	0.0588235			2013-03-15 00:03:53	4.35594e-05	1.56546e-05	5.56236e-06	3.94388e-06	9.37601e-06	7.61568e-06	3.9542e-06	1.85741e-06	1.66208e-06	6.98783e-07	7.13571e-07	5.81641e-07	2.5405e-07	1.97483e-07	2.3541e-07	1.18432e-07	1.59846e-07	1.43578e-07	8.78716e-08	2.10578e-07	1.24254e-07	5.63865e-08	1.70896e-07	4.16195e-07	6.39418e-07	6.47732e-07	7.74267e-07	4.33636e-07	3.94816e-07	2.27403e-07	3.87052e-07	3.24094e-07	1.83842e-07	1.34038e-07	6.25338e-08	3.15479e-08	2.93067e-08
150.187	-43.4005	0.0102041			34.802	-52.8115	0.0574713		0.121212			2013-03-15 00:03:59	0.000152546	2.87419e-05	2.27017e-05	1.01434e-05	1.27525e-05	9.64576e-06	3.28812e-06	7.08666e-07	2.47946e-07	3.10441e-07	4.42916e-07	2.38208e-07	2.09577e-07	1.706e-07	1.46477e-07	2.2393e-07	1.85858e-07	2.62258e-07	1.29821e-07	1.15098e-07	1.135e-07	3.49364e-07	3.17145e-07	1.70198e-07	7.23124e-07	5.0357e-07	5.81282e-07	3.91203e-07	2.6135e-07	2.59723e-07	1.84583e-07	2.26258e-07	2.36391e-07	6.08641e-08	8.22363e-08	3.75721e-08	3.21647e-08
150.019	-42.9378	0.0384615			34.5728	-52.3568	0.025974	0.1				2013-03-15 00:04:05	0.000562412	0.000137812	3.5067e-05	9.95097e-06	6.97155e-06	4.16537e-06	1.24758e-06	1.52067e-06	4.56941e-07	5.63909e-07	9.69692e-07	1.13363e-06	5.11588e-07	9.4491e-08	1.26133e-07	5.63095e-08	2.02859e-07	9.12624e-08	1.36991e-07	2.11304e-07	1.77879e-07	1.25562e-07	2.75525e-07	4.24216e-07	3.08471e-07	6.88257e-07	8.28908e-07	3.93818e-07	4.66897e-07	4.4318e-07	4.08158e-07	2.23575e-07	1.57181e-07	8.93129e-08	7.50161e-08	4.78767e-08	2.98395e-08
149.855	-42.475	0.047138			34.3477	-51.902	0.0660377					2013-03-15 00:04:11	0.000176656	3.62762e-05	7.68777e-06	5.39493e-06	7.2599e-06	4.79962e-06	2.56608e-06	1.90973e-06	9.3016e-07	1.32432e-06	9.83644e-07	5.32044e-07	5.17111e-07	2.34538e-07	1.50982e-07	1.92978e-07	1.35579e-07	9.05843e-08	1.39897e-07	2.22458e-07	1.4242e-07	1.24e-07	2.21118e-07	2.53902e-07	4.85958e-07	4.95598e-07	7.09164e-07	6.06858e-07	3.59473e-07	4.76197e-07	1.44519e-07	2.25721e-07	2.13605e-07	7.6593e-08	7.48937e-08	4.71897e-08	1.78504e-08
119.939	58.9595	0.118421			34.1265	-51.447	0.045977					2013-03-15 00:04:17	0.000456299	3.30021e-05	1.13642e-05	1.09433e-05	7.07852e-06	2.09809e-06	1.2906e-06	9.69982e-07	2.80301e-07	7.7523e-07	4.76344e-07	6.10999e-07	3.30788e-07	1.48512e-07	1.64714e-07	7.27301e-08	8.14489e-08	9.23281e-08	1.03954e-07	1.12337e-07	1.07541e-07	1.00638e-07	3.55277e-07	2.14143e-07	3.60399e-07	4.29164e-07	5.01646e-07	4.48168e-07	6.05477e-07	3.71564e-07	2.62566e-07	2.37883e-07	1.79502e-07	1.03264e-07	6.06982e-08	3.68851e-08	1.88677e-08
119.635	59.4115	0.0754717			33.909	-50.9917	0.0786026					2013-03-15 00:04:23	0.000314078	0.000113703	4.50104e-05	4.01451e-06	3.31602e-06	4.19967e-06	2.57189e-06	1.40396e-06	8.59235e-07	9.40624e-07	9.15045e-07	8.29005e-07	4.92476e-07	8.93686e-08	2.27563e-07	1.20684e-07	1.57812e-07	1.88822e-07	3.23972e-07	1.15861e-07	1.6698e-07	1.68869e-07	1.57991e-07	2.49717e-07	7.05298e-07	5.35459e-07	3.39178e-07	6.20809e-07	7.03135e-07	5.00147e-07	1.97461e-07	1.07852e-07	1.4478e-07	4.93751e-08	8.35824e-08	4.86165e-08	2.75144e-08
119.003	60.314				33.6945	-50.536	0.046875					2013-03-15 00:04:29	0.000227257	3.04441e-05	1.89939e-05	1.99798e-05	1.03434e-05	2.80908e-06	1.77777e-06	1.11619e-06	1.03073e-06	9.38299e-07	8.54148e-07	1.04352e-06	8.06914e-07	2.76679e-07	2.66798e-07	5.58735e-08	1.05644e-07	6.09385e-08	1.10348e-07	2.04038e-07	9.43167e-08	9.82405e-08	4.02709e-07	2.06935e-07	3.20872e-07	5.86115e-07	5.75469e-07	6.83587e-07	3.1669e-07	4.02722e-07	3.0585e-07	2.20355e-07	1.15018e-07	1.22002e-07	7.72189e-08	4.26451e-08	2.24281e-08
118.675	60.7645				33.484	-50.0795	0.0320513					2013-03-15 00:04:35	0.000406591	7.75056e-06	1.81753e-05	7.43895e-06	9.97088e-07	1.70742e-06	1.95101e-06	3.38113e-06	3.35555e-06	1.75568e-06	5.69723e-07	1.41777e-07	5.00542e-07	5.07439e-07	1.75976e-07	9.00952e-08	1.57158e-07	1.88338e-07	1.29531e-07	1.17569e-07	9.46073e-08	2.04329e-07	3.14936e-07	2.12748e-07	4.54762e-07	9.50007e-07	5.49311e-07	6.25459e-07	2.41819e-07	4.77127e-07	2.78306e-07	2.09802e-07	9.19212e-08	8.60987e-08	6.4859e-08	4.49174e-08	2.54314e-08
118.339	61.2137				33.2767	-49.623	0.0252525					2013-03-15 00:04:41	0.000303455	3.01e-05	6.9762e-06	1.40315e-05	7.74823e-06	3.56251e-06	1.76498e-06	9.37427e-07	1.0348e-06	5.5548e-07	6.92097e-07	7.24362e-07	8.66211e-08	3.56167e-07	1.41391e-07	1.16978e-07	1.23663e-07	2.00545e-07	1.15483e-07	1.26724e-07	5.20631e-08	4.04007e-07	2.38091e-07	5.94298e-07	5.38274e-07	4.40458e-07	5.99302e-07	9.00987e-07	5.38512e-07	2.67396e-07	3.62728e-07	3.63085e-07	1.82602e-07	1.44432e-07	5.39064e-08	5.20249e-08	2.80472e-08
117.994	61.6628	0.0545455			33.0727	-49.1663	0.0267176					2013-03-15 00:04:47	0.000337239	4.79776e-05	9.37834e-06	9.28707e-07	3.69739e-06	4.10666e-06	2.68351e-06	1.09759e-06	1.18087e-06	9.67366e-07	2.18006e-07	1.1845e-07	6.76401e-07	3.95838e-07	9.49632e-08	1.95303e-07	1.06225e-07	1.39509e-07	1.46872e-07	1.15607e-07	9.89671e-08	1.4707e-07	1.14628e-07	3.38303e-07	2.99364e-07	5.25493e-07	5.38267e-07	3.93528e-07	5.18516e-07	2.03221e-07	3.30891e-07	1.80648e-07	1.77022e-07	9.83399e-08	7.08554e-08	3.60924e-08	4.01574e-08
117.64	62.1108	0.0731707			32.8717	-48.7093	0.0214724					2013-03-15 00:04:53	0.000507198	0.000100271	3.84528e-05	1.10596e-05	6.51112e-06	3.909e-06	1.10108e-06	7.51685e-07	5.31935e-07	5.45306e-07	4.80776e-07	5.97046e-07	3.34276e-07	4.00488e-07	3.3466e-07	2.79876e-07	2.4907e-07	2.03064e-07	8.98092e-08	1.05507e-07	1.35444e-07	1.64219e-07	3.52487e-07	3.18075e-07	2.83282e-07	4.65703e-07	5.87095e-07	3.51094e-07	4.14347e-07	3.1669e-07	2.52192e-07	1.84583e-07	2.31896e-07	8.49361e-08	8.95788e-08	4.73482e-08	3.0663e-08
117.276	62.5577	0.0680851			32.6738	-48.2518	0.0111421					2013-03-15 00:04:59	0.000114224	2.0724e-05	2.66026e-05	2.02124e-05	9.36438e-06	4.72056e-06	2.84164e-06	2.34865e-06	1.26037e-06	8.09239e-07	8.51096e-07	6.75529e-07	4.15956e-07	1.90362e-07	1.10585e-07	7.44738e-08	1.58248e-07	1.35247e-07	1.96088e-07	1.1132e-07	1.18586e-07	1.95028e-07	1.62758e-07	4.61767e-07	4.45655e-07	2.65072e-07	3.83065e-07	5.31873e-07	3.97141e-07	4.32949e-07	1.89591e-07	4.09589e-07	1.4509e-07	8.35684e-08	1.01082e-07	3.40844e-08	3.17045e-08
116.902	63.0042	0.0421053			32.4785	-47.7943	0.00684932		0.057971			2013-03-15 00:05:05	0.000270565	6.62274e-05	1.41012e-05	8.1389e-06	7.68312e-06	6.06464e-06	2.57654e-06	5.73211e-07	1.19758e-06	1.01155e-06	8.15053e-07	6.89481e-07	4.02875e-07	2.44855e-07	2.46454e-07	3.03853e-07	1.9138e-07	1.19019e-07	1.80975e-07	1.39658e-07	1.23309e-07	1.06379e-07	2.64132e-07	5.19429e-07	4.48368e-07	9.04168e-07	3.72602e-07	4.56888e-07	4.24113e-07	2.98786e-07	5.39441e-07	2.572e-07	1.96243e-07	1.0258e-07	7.31193e-08	4.70312e-08	3.63548e-08
116.518	63.4498	0.0314961			-2.41949	62.1087	0.106667	0.0359897	0.0454545			2013-03-15 00:05:11	0.000635188	3.25649e-05	1.73754e-05	8.69234e-06	3.17184e-06	2.58584e-06	3.34189e-06	1.96264e-06	1.02568e-06	5.93522e-07	9.19696e-07	1.40454e-06	6.80179e-07	1.87601e-07	2.88014e-07	1.98209e-07	1.62171e-07	8.04117e-08	9.82379e-08	1.52592e-07	1.57243e-07	1.03545e-07	1.62293e-07	2.62737e-07	5.30911e-07	9.50007e-07	4.4875e-07	6.23134e-07	4.15743e-07	2.50887e-07	2.91184e-07	2.60777e-07	1.68341e-07	1.18993e-07	6.91421e-08	3.92631e-08	2.34453e-08
116.123	63.8945	0.0102041	0.0757576	0.075758	-3.95551	63.875	0.0235935	0.0310421	0.0645161			2013-03-15 00:05:17	0.000491422	6.45903e-05	1.03829e-05	5.11123e-06	2.36261e-06	2.9369e-06	1.78358e-06	1.30077e-06	7.72033e-07	5.24378e-07	7.92816e-07	1.01954e-06	7.76611e-07	3.97872e-07	2.32068e-07	1.86403e-07	1.37177e-07	1.36312e-07	1.28174e-07	2.03747e-07	1.83692e-07	3.94996e-07	1.58107e-07	3.44581e-07	3.30754e-07	4.45773e-07	4.69094e-07	1.05793e-06	2.70186e-07	6.76163e-07	2.34306e-07	1.81722e-07	2.50807e-07	8.60303e-08	5.25602e-08	4.6397e-08	1.78747e-08
115.716	64.338	0.00238095	0.0812183	0.081218	-4.36725	64.3145	0.0171642	0.0316027	0.0232558			2013-03-15 00:05:23	0.000547529	5.99023e-05	1.54918e-05	1.35338e-05	3.62297e-06	2.35796e-06	2.08646e-06	5.58096e-07	5.41818e-07	9.30015e-07	6.22626e-07	2.60717e-07	3.70901e-07	3.56603e-07	1.99081e-07	2.44129e-07	3.02836e-07	1.31953e-07	1.46097e-07	1.02818e-07	1.24762e-07	1.28105e-07	2.57622e-07	2.68085e-07	1.69155e-07	6.24812e-07	3.76089e-07	8.82967e-07	6.19428e-07	3.83655e-07	3.7489e-07	2.73298e-07	1.55631e-07	1.3691e-07	9.23934e-08	6.49981e-08	2.28398e-08
115.297	64.7805	0.0142857	0.0492308	0.049231	-4.79126	64.753	0.016	0.0217391				2013-03-15 00:05:29	0.000143319	8.86256e-05	3.51135e-05	2.39981e-06	1.92194e-06	1.04294e-06	4.03747e-07	1.21153e-06	1.18421e-06	1.02477e-06	5.98209e-07	1.90973e-07	1.89084e-07	2.40641e-07	1.50982e-07	1.02156e-07	1.00122e-07	1.09282e-07	2.91226e-07	1.2498e-07	6.02377e-08	1.39222e-07	2.02633e-07	6.25919e-07	2.95683e-07	2.81016e-07	5.71981e-07	7.04514e-07	4.86428e-07	4.71547e-07	3.09785e-07	2.92257e-07	1.92523e-07	1.3226e-07	7.81979e-08	5.32667e-08	1.94005e-08
114.865	65.222	0.0125448	0.0343137	0.034314	-5.228	65.19	0.0162811	0.0444444				2013-03-15 00:05:35	0.000668822	5.75211e-05	1.21293e-05	1.35152e-05	5.1403e-06	2.76025e-06	1.20456e-06	1.28246e-06	2.13937e-06	1.10456e-06	9.19696e-07	5.7263e-07	1.70601e-07	5.42896e-07	1.77575e-07	5.67454e-08	1.05063e-07	2.46854e-07	1.30984e-07	9.359e-08	9.78045e-08	3.86568e-07	1.79382e-07	1.27416e-07	5.1696e-07	4.67031e-07	5.55705e-07	5.01646e-07	4.53876e-07	3.89235e-07	3.7954e-07	4.93653e-07	2.39956e-07	7.63194e-08	9.83898e-08	5.29497e-08	2.066e-08
114.42	65.662	0.00755287	0.00854701	0.008547	-5.67825	65.626	0.0251016	0.0444444				2013-03-15 00:05:41	0.00018246	3.70576e-05	2.42586e-05	1.14131e-05	1.07992e-05	1.43152e-05	7.02852e-06	3.0393e-06	1.82369e-06	7.44709e-07	6.05185e-07	2.1172e-07	1.07659e-07	1.88473e-07	1.67839e-07	1.29911e-07	2.18699e-07	8.15743e-08	1.95991e-07	5.17361e-08	2.05491e-07	8.91576e-08	2.39486e-07	2.89941e-07	4.85183e-07	8.11824e-07	7.05676e-07	5.23154e-07	3.92026e-07	3.02274e-07	3.52711e-07	4.3141e-07	1.90663e-07	8.31581e-08	7.24462e-08	4.37548e-08	2.45595e-08
113.96	66.1017	0.00884956	0.00314465	0.003145	-6.14252	66.0607	0.00435256	0.0422535				2013-03-15 00:05:47	0.000425864	7.03945e-05	1.6508e-05	4.88043e-06	5.91989e-06	6.82156e-06	5.28331e-06	2.29502e-06	5.36877e-07	7.14243e-08	5.37749e-07	1.10573e-06	3.64942e-07	4.9407e-08	1.3398e-07	5.31126e-08	1.28458e-07	1.30499e-07	1.14853e-07	1.32392e-07	1.98516e-07	2.75829e-07	3.11565e-07	2.48322e-07	6.11516e-07	5.11542e-07	3.26099e-07	4.88858e-07	4.41785e-07	5.24096e-07	2.73655e-07	2.96192e-07	2.38251e-07	1.01896e-07	3.74469e-08	3.54055e-08	2.55767e-08
113.486	66.5397	0.00550964	0.0195531	0.019553	-6.62225	66.494	0.00193237	0.0520833				2013-03-15 00:05:53	0.000224243	4.98938e-05	2.20262e-05	3.30765e-05	1.22688e-05	1.58476e-06	1.63359e-06	1.02201e-06	7.7087e-07	1.86308e-06	1.44756e-06	5.45306e-07	6.35125e-07	2.13903e-07	2.73773e-07	2.31051e-07	1.42663e-07	1.7148e-07	1.31347e-07	9.83131e-08	8.7341e-08	9.76773e-08	4.57582e-07	3.81783e-07	1.72159e-07	7.87908e-07	5.3943e-07	4.69676e-07	5.1247e-07	2.45772e-07	3.08354e-07	2.3216e-07	1.38114e-07	9.05438e-08	7.09777e-08	4.79295e-08	2.57705e-08
112.996	66.9765	0.00131579	0.0162162	0.016216	-7.11749	66.926	0.0760905	0.0597015				2013-03-15 00:05:59	0.000278601	9.7518e-05	2.23052e-05	8.81871e-06	3.82761e-06	4.09735e-06	2.51376e-06	1.06329e-06	4.54252e-07	4.0927e-07	1.62778e-07	3.55459e-07	1.8298e-07	3.08067e-07	2.02569e-07	1.98936e-07	1.67621e-07	1.87175e-07	9.9013e-08	1.30067e-07	2.58681e-07	2.39062e-07	3.64577e-07	2.22978e-07	4.83633e-07	6.5504e-07	4.15035e-07	3.83646e-07	3.48312e-07	1.96478e-07	3.06923e-07	1.78502e-07	1.97328e-07	8.32949e-08	9.70437e-08	7.01768e-08	2.70542e-08
112.488	67.4117	0.00226244	0.0126582	0.012658	-7.62952	67.357	0.00176574	0.0217391				2013-03-15 00:06:05	7.85799e-05	1.41454e-05	1.3664e-05	8.92488e-06	5.67863e-06	3.39741e-06	3.64623e-06	4.73103e-06	4.17584e-06	1.84637e-06	7.9238e-07	2.36609e-07	1.90101e-07	1.79028e-07	1.12764e-07	1.10003e-07	7.24394e-08	1.23815e-07	6.82046e-08	2.5403e-07	1.97208e-07	1.56662e-07	2.0833e-07	3.68297e-07	2.37941e-07	8.07838e-07	4.07479e-07	5.2141e-07	7.50569e-07	3.38546e-07	2.83672e-07	1.09283e-07	1.25869e-07	8.986e-08	7.47714e-08	4.93034e-08	3.52165e-08
111.964	67.8455	0.00873786	0.0104987	0.010499	-8.15823	67.7862	0.271553					2013-03-15 00:06:11	3.54623e-05	1.4064e-05	8.63188e-06	4.53918e-06	6.05534e-06	5.38563e-06	2.25738e-06	1.48942e-06	4.36594e-07	5.2089e-07	7.12154e-07	6.99364e-07	4.20025e-07	2.41659e-07	2.20007e-07	1.28604e-07	1.62825e-07	1.05795e-07	1.05407e-07	1.50413e-07	1.5579e-07	2.96756e-07	2.29953e-07	1.66129e-07	8.97898e-07	7.14166e-07	7.0277e-07	5.5338e-07	4.89218e-07	3.8319e-07	2.82241e-07	1.97282e-07	2.62278e-07	8.87658e-08	5.10305e-08	4.4019e-08	2.57221e-08
111.421	68.2777	0.000907441	0.00920245	0.009202	-8.70599	68.2138	0.0783845	0.0952381				2013-03-15 00:06:17	0.0003865	5.62561e-05	2.10681e-05	2.65747e-05	1.35478e-05	3.70901e-06	6.1565e-07	1.03829e-06	1.2717e-06	9.18533e-07	2.13065e-07	1.70336e-07	5.07518e-07	4.2926e-07	1.2715e-07	7.0405e-08	2.56335e-07	1.06957e-07	9.4072e-08	9.03929e-08	3.31053e-07	3.6099e-07	2.46462e-07	2.46229e-07	2.09652e-07	4.94934e-07	3.90621e-07	4.57469e-07	4.31554e-07	4.43645e-07	3.2624e-07	3.52354e-07	1.81827e-07	9.32793e-08	5.45794e-08	4.0135e-08	2.73206e-08
110.858	68.7083	0.00827206	0.00445434	0.004454	-9.27301	68.6398	0.0402346	0.238806				2013-03-15 00:06:23	0.000279792	4.73637e-05	1.24269e-05	4.02992e-06	3.42531e-06	4.53569e-06	2.3068e-06	1.06736e-06	1.71498e-06	7.52412e-07	9.51088e-07	6.45771e-07	7.40204e-07	2.48198e-07	1.70018e-07	3.66048e-07	1.90072e-07	8.9131e-08	1.72546e-07	1.23164e-07	2.10142e-07	3.24368e-07	2.61342e-07	4.80833e-07	5.19285e-07	6.07207e-07	6.66149e-07	6.98701e-07	2.78324e-07	2.70186e-07	2.05331e-07	2.47542e-07	2.12984e-07	1.0258e-07	7.53832e-08	5.27383e-08	2.77808e-08
110.275	69.1375	0.00761421	0.00900901	0.009009	-9.86072	69.0638	0.565474					2013-03-15 00:06:29	0.000168471	7.13619e-05	2.43702e-05	9.95271e-06	9.16208e-06	4.27874e-06	4.38919e-06	3.72413e-06	1.75335e-06	7.28722e-07	3.66832e-07	2.5187e-07	1.71789e-07	4.48151e-07	1.84404e-07	4.12694e-08	8.99862e-08	2.18759e-07	6.80109e-08	2.18861e-07	1.20911e-07	2.92832e-07	2.07749e-07	3.85038e-07	3.72413e-07	7.42733e-07	6.14996e-07	6.18484e-07	4.54341e-07	5.86876e-07	2.71867e-07	3.08712e-07	1.4385e-07	1.40192e-07	7.50773e-08	4.79295e-08	2.36149e-08
109.669	69.5643	0.00662879	0.0405797	0.04058	-10.4702	69.486	0.0126417					2013-03-15 00:06:35	0.000308962	8.81885e-05	5.28889e-05	2.77188e-05	1.62499e-05	5.54375e-06	1.26502e-06	1.61499e-06	2.1539e-07	4.12322e-07	5.86582e-07	1.60961e-07	1.44611e-07	1.58538e-07	1.24825e-07	1.26787e-07	1.32831e-07	1.09222e-07	7.15955e-08	2.23366e-07	1.92993e-07	1.91249e-07	2.09027e-07	4.57116e-07	7.23899e-07	9.24762e-07	4.45843e-07	5.87095e-07	4.38064e-07	2.73906e-07	2.58273e-07	3.15509e-07	2.47397e-07	1.35405e-07	7.34252e-08	4.52345e-08	2.88223e-08
109.041	69.989	0.00943396	0.00819672	0.008197	-11.1033	69.9062	0.298128					2013-03-15 00:06:41	0.000577434	5.79676e-05	3.82296e-05	1.01992e-05	1.00574e-06	2.2132e-06	1.53447e-06	4.85427e-07	1.11034e-06	8.60398e-07	1.04876e-06	3.39072e-07	2.40388e-07	3.01528e-07	2.15211e-07	2.18335e-07	8.29748e-08	7.7699e-08	9.43627e-08	6.91026e-08	1.33409e-07	1.67997e-07	3.77133e-07	6.81257e-07	2.95295e-07	2.55107e-07	8.23095e-07	1.08002e-06	6.371e-07	3.72494e-07	1.98534e-07	3.77752e-07	1.22613e-07	1.14479e-07	7.01211e-08	4.57629e-08	3.55071e-08
108.388	70.412	0.0202703	0.123288	0.123288	-11.7603	70.324	0.400063					2013-03-15 00:06:47	0.000141645	6.45531e-05	2.96535e-05	9.52716e-06	6.89248e-06	3.87644e-06	2.05333e-06	3.60553e-06	2.43237e-06	4.33687e-07	8.26244e-08	2.46202e-07	5.10861e-07	5.05114e-07	1.32672e-07	1.02883e-07	4.93344e-08	1.16064e-07	1.06449e-07	1.26434e-07	2.161e-07	2.5403e-07	2.29953e-07	3.96199e-07	7.26224e-07	6.1983e-07	6.08021e-07	9.83529e-07	4.69687e-07	3.77145e-07	2.72224e-07	2.09266e-07	1.76092e-07	1.11333e-07	4.18524e-08	4.608e-08	4.34514e-08
107.708	70.8325	0.0355872			-144.302	69.2265						2013-03-15 00:06:53	0.000263533	2.97651e-05	8.13541e-06	1.03666e-05	7.3971e-06	3.46252e-06	3.03639e-06	1.47547e-06	5.39275e-07	1.77748e-07	2.75197e-07	6.80761e-07	5.97628e-07	3.28557e-07	1.8237e-07	9.99039e-08	1.89491e-07	7.14017e-08	2.14108e-07	2.58535e-07	1.959e-07	2.71179e-07	3.60624e-07	3.88758e-07	5.79739e-07	6.856e-07	7.41716e-07	7.83568e-07	4.38994e-07	2.52515e-07	2.94403e-07	1.70274e-07	2.07714e-07	1.18719e-07	9.98583e-08	6.93313e-08	2.77808e-08
107.001	71.2512	0.0406504			-144.896	68.804						2013-03-15 00:06:59	8.66909e-05	8.46167e-05	6.62832e-05	1.11433e-05	3.34974e-06	2.31188e-06	1.0662e-06	8.62723e-07	1.34524e-06	1.21037e-06	7.42093e-07	3.82238e-07	1.07986e-07	1.21701e-07	1.10149e-07	2.02097e-07	2.0097e-07	8.93248e-08	1.90857e-07	9.75138e-08	1.61312e-07	4.22608e-07	1.76476e-07	1.86706e-07	4.00315e-07	5.6934e-07	9.04475e-07	1.06607e-06	6.24079e-07	3.39477e-07	2.53265e-07	2.1964e-07	2.09884e-07	1.09145e-07	8.7376e-08	7.35588e-08	3.55071e-08
106.264	71.6667	0.0810811			-145.471	68.3795						2013-03-15 00:07:05	0.000126092	3.52345e-05	3.74668e-05	1.66336e-05	8.51561e-06	3.29277e-06	2.44458e-06	1.4557e-06	1.66382e-06	8.00664e-07	9.80737e-07	8.16215e-07	3.22649e-07	1.16397e-07	2.15792e-07	1.81789e-07	2.14775e-07	1.77293e-07	1.79425e-07	1.50703e-07	3.01406e-07	1.92121e-07	1.92752e-07	3.73413e-07	6.52594e-07	9.32734e-07	3.24937e-07	8.63785e-07	4.26438e-07	7.84051e-07	2.9798e-07	2.43249e-07	1.58421e-07	1.49083e-07	9.06802e-08	5.42179e-08	4.02059e-08
105.496	72.08				-146.025	67.9532						2013-03-15 00:07:11	0.000614054	9.16266e-05	2.86117e-05	2.52097e-05	1.4864e-05	5.19959e-06	1.56034e-06	3.43927e-06	1.29757e-06	7.51104e-07	4.9967e-07	7.33664e-07	3.35439e-07	2.81039e-07	1.51418e-07	1.60428e-07	2.9063e-07	2.22053e-07	8.93248e-08	1.92121e-07	2.39643e-07	3.85405e-07	8.23089e-07	5.92438e-07	4.28217e-07	8.35741e-07	6.82425e-07	2.20073e-06	5.68274e-07	4.87358e-07	3.27671e-07	3.43053e-07	2.39491e-07	9.95709e-08	9.14144e-08	7.40873e-08	5.66273e-08
104.695	72.49				-146.561	67.5255						2013-03-15 00:07:17	0.000872713	8.52771e-05	1.13852e-05	1.65754e-05	8.1296e-06	1.76033e-06	2.16727e-06	4.16755e-07	4.90078e-07	4.74963e-07	5.412e-07	8.40632e-07	4.90659e-07	1.61154e-07	1.45024e-07	7.22215e-08	8.42826e-08	1.05698e-07	2.80375e-07	2.72922e-07	1.72938e-07	4.79576e-07	6.07319e-07	4.59907e-07	4.55343e-07	4.61551e-07	6.61499e-07	1.47181e-06	1.35047e-06	4.27368e-07	3.41264e-07	4.04938e-07	2.9855e-07	1.68641e-07	6.6817e-08	9.32168e-08	5.27036e-08
103.858	72.8972				-147.078	67.096						2013-03-15 00:07:23	0.000221973	3.53437e-05	5.67514e-06	7.2022e-06	1.23142e-05	3.64158e-06	2.03124e-06	1.52662e-06	8.14471e-07	7.8584e-07	9.70491e-07	7.19312e-07	4.86299e-07	9.43093e-07	1.17378e-07	1.66095e-07	1.7525e-07	2.17596e-07	1.85625e-07	1.44527e-07	2.82514e-07	4.02844e-07	2.63202e-07	4.95713e-07	6.04541e-07	6.19166e-07	8.31233e-07	5.43499e-07	7.40338e-07	5.33862e-07	3.39833e-07	3.63801e-07	4.86733e-07	1.42928e-07	1.36081e-07	1.31476e-07	5.14441e-08
102.983	73.301	0.267222			-147.579	66.665						2013-03-15 00:07:29	0.000157309	5.50655e-05	3.36718e-05	1.02132e-05	5.8446e-06	5.19494e-06	3.42299e-06	1.36966e-06	6.04895e-07	2.43876e-07	5.49957e-07	2.48818e-07	2.6793e-07	2.24075e-07	2.63601e-07	2.5154e-07	1.35724e-07	1.32728e-07	1.64408e-07	2.10432e-07	1.24109e-07	1.94446e-07	3.41791e-07	8.27739e-07	6.95222e-07	6.74306e-07	1.16489e-06	6.60336e-07	9.18912e-07	6.11058e-07	4.58596e-07	1.9925e-07	3.0165e-07	1.64948e-07	1.3498e-07	7.26076e-08	8.18649e-08
102.069	73.701	0.0268792			-148.063	66.233	0.0647249					2013-03-15 00:07:35	0.000226066	3.92527e-05	4.47872e-06	9.43182e-06	1.06224e-05	7.81334e-06	2.25331e-06	3.86645e-06	1.73242e-06	1.87892e-06	1.89753e-06	7.50523e-07	4.15811e-07	4.50767e-07	1.42772e-07	2.25747e-07	1.60863e-07	3.02271e-07	1.5317e-07	4.45861e-07	2.65075e-07	2.11304e-07	3.84573e-07	4.81298e-07	8.07605e-07	5.24829e-07	3.10695e-07	6.13252e-07	3.99466e-07	7.97072e-07	5.08677e-07	2.90826e-07	2.36236e-07	2.89686e-07	1.68633e-07	9.97695e-08	6.14229e-08
101.111	74.0973	0.152816			-148.533	65.7997	0.0368421	0.12069				2013-03-15 00:07:41	7.64963e-05	4.83358e-05	2.57375e-05	7.19479e-06	2.69281e-06	1.94868e-06	2.09751e-06	6.36578e-07	8.7188e-07	1.40774e-06	7.69271e-07	1.42285e-07	7.22037e-07	1.2715e-07	1.36233e-07	1.65368e-07	6.07053e-08	7.56645e-08	3.35985e-07	1.60295e-07	2.63622e-07	2.54175e-07	2.00541e-07	6.08249e-07	5.37111e-07	8.59657e-07	1.42879e-06	6.24297e-07	3.51568e-07	5.17585e-07	4.61816e-07	4.66824e-07	4.30929e-07	1.8902e-07	1.82829e-07	1.01038e-07	8.63215e-08
100.107	74.4895	0.294508			-148.988	65.3652	0.00950119	0.0574713	0.038961			2013-03-15 00:07:47	0.000355991	4.72754e-05	1.88636e-05	8.00868e-06	5.04612e-06	4.39966e-06	1.3152e-06	2.30273e-06	9.16207e-07	6.58669e-07	3.64797e-07	6.41229e-07	6.02279e-07	2.73192e-07	3.84212e-07	4.18507e-08	1.25407e-07	8.39963e-08	1.65667e-07	2.2729e-07	3.84242e-07	4.88586e-07	7.16134e-07	5.28265e-07	4.92933e-07	5.69672e-07	8.06238e-07	4.20267e-07	1.12167e-06	4.09697e-07	4.96515e-07	3.28744e-07	4.53251e-07	2.71084e-07	1.73039e-07	1.38874e-07	7.57614e-08
99.0547	74.8768	0.0147487			-149.43	64.9295	0.0124046	0.0414938	0.0515021			2013-03-15 00:07:53	0.000179819	3.77273e-05	1.71894e-05	7.90636e-06	2.13123e-06	4.03573e-06	1.8766e-06	1.05253e-06	4.76112e-07	7.24362e-07	4.91822e-07	3.64724e-07	4.02003e-07	1.28022e-07	1.86366e-07	2.01552e-07	7.99958e-08	1.72159e-07	5.00296e-07	2.65366e-07	4.2319e-07	4.17377e-07	3.65507e-07	3.70622e-07	3.79001e-07	9.69937e-07	1.13001e-06	1.27533e-06	9.68206e-07	7.40338e-07	3.60581e-07	5.75213e-07	3.41643e-07	2.02971e-07	1.80381e-07	1.31899e-07	1.10057e-07
97.9507	75.26	0.448959			-149.858	64.4925	0.0126404	0.0176211	0.019802			2013-03-15 00:07:59	0.000827768	6.33346e-05	3.12162e-05	9.13882e-06	7.48081e-06	4.78335e-06	2.59809e-07	1.3031e-06	6.44281e-07	1.01155e-06	1.37431e-06	1.37031e-06	8.66211e-07	7.78597e-07	1.98209e-07	8.20665e-08	2.37699e-07	2.08295e-07	1.79037e-07	1.98225e-07	3.14486e-07	7.44651e-07	3.07379e-07	5.45006e-07	7.63427e-07	9.60636e-07	1.49273e-06	9.00987e-07	5.69205e-07	5.48743e-07	4.34271e-07	4.45003e-07	2.9638e-07	2.76282e-07	1.5199e-07	2.03766e-07	1.03276e-07
96.7908	75.6378	0.261559			-150.274	64.0545	0.0116618	0.0290323	0.0247934			2013-03-15 00:08:05	0.000169661	7.76451e-06	7.75637e-06	7.9831e-06	3.01721e-06	1.80567e-06	1.86962e-06	1.05573e-06	3.46984e-07	1.40163e-06	8.30168e-07	3.67704e-07	1.62051e-07	2.72029e-07	1.71471e-07	1.25261e-07	3.54205e-08	7.72146e-08	9.91099e-08	4.4993e-07	3.14486e-07	3.80754e-07	3.38536e-07	7.13344e-07	7.71952e-07	6.37103e-07	2.05774e-06	4.49331e-07	5.01309e-07	4.60386e-07	4.80059e-07	5.83798e-07	3.92177e-07	2.55219e-07	1.89927e-07	1.31899e-07	6.22464e-08
-26.0165	68.604	0.401303			-150.678	63.6158	0.00702247	0.0101523	0.0207972			2013-03-15 00:08:11	0.000131487	1.43152e-05	1.01387e-05	1.09108e-05	5.79722e-06	2.12716e-06	1.47082e-06	2.58439e-06	3.13696e-06	8.94116e-07	1.65103e-07	3.17744e-08	1.08858e-07	4.34782e-07	2.2393e-07	3.04725e-07	1.68947e-07	2.56736e-07	8.77747e-08	2.00259e-07	1.14517e-07	4.1447e-07	1.11896e-07	6.88232e-07	5.48737e-07	7.24131e-07	1.70897e-06	7.11489e-07	6.05477e-07	7.77541e-07	5.91668e-07	3.18013e-07	2.36546e-07	2.09263e-07	1.98738e-07	8.603e-08	8.38026e-08
-26.574	68.173	0.00547264			-151.07	63.176	0.0169492	0.0138067	0.00653595			2013-03-15 00:08:17	0.00045362	4.9038e-05	1.56453e-05	1.77102e-05	1.22735e-05	7.68777e-06	3.95318e-06	1.46151e-06	1.76265e-06	2.84396e-06	7.42675e-07	6.54019e-07	2.44458e-07	4.12985e-07	1.81353e-07	1.18141e-07	1.48221e-07	1.42416e-07	2.91807e-07	2.68563e-07	2.41605e-07	3.49945e-07	5.09664e-07	8.30529e-07	1.09282e-06	2.75701e-07	8.95174e-07	8.67273e-07	7.42198e-07	4.70617e-07	4.77555e-07	3.77394e-07	3.28312e-07	2.78197e-07	1.90171e-07	1.43947e-07	9.30063e-08
-27.1122	67.7405	0.00386266			-151.453	62.7347	0.00626959	0.0117057	0.00662252			2013-03-15 00:08:23	0.000196189	3.23138e-05	6.99015e-06	7.45988e-06	4.75079e-06	1.70684e-06	2.31377e-07	8.34818e-07	1.09526e-06	1.10689e-06	1.10922e-06	3.80784e-07	1.24115e-07	3.20274e-07	1.3151e-07	9.74336e-08	7.66536e-08	1.13594e-07	2.1779e-07	3.49945e-07	1.80495e-07	2.91524e-07	3.52487e-07	4.85948e-07	9.09912e-07	7.73293e-07	1.06258e-06	8.97499e-07	1.10772e-06	4.71547e-07	4.67182e-07	4.88645e-07	2.85529e-07	2.42636e-07	1.9115e-07	1.10127e-07	4.24826e-08
-27.6325	67.3063	0.00198076			-151.824	62.2932	0.0118421	0.00501672	0.00991735			2013-03-15 00:08:29	0.000155309	7.22548e-05	2.62857e-05	1.01806e-05	6.4181e-06	5.72513e-06	1.75103e-06	2.30549e-06	1.99984e-06	5.92686e-07	7.66219e-07	5.36586e-07	1.07913e-06	9.68378e-07	1.9167e-07	1.16542e-07	3.08358e-07	1.31953e-07	9.04632e-08	1.96626e-07	2.6958e-07	2.25546e-07	4.25495e-07	2.62505e-07	8.29306e-07	7.21474e-07	5.3071e-07	7.21952e-07	9.71926e-07	6.4268e-07	5.40156e-07	4.76482e-07	3.05061e-07	1.27883e-07	1.28494e-07	9.0786e-08	8.38994e-08
-28.1353	66.8705	0.00580205			-152.186	61.851	0.00990099	0.00353357	0.0128755			2013-03-15 00:08:35	0.000187818	3.64297e-05	9.18533e-06	6.22262e-06	4.49267e-06	2.40018e-06	2.78292e-06	2.08327e-06	1.09875e-06	4.70312e-07	3.97207e-07	7.56336e-07	6.70878e-07	2.20297e-07	9.45636e-08	1.91961e-07	2.14049e-07	1.55689e-07	1.69155e-07	2.38044e-07	2.33103e-07	1.90377e-07	2.49949e-07	3.94339e-07	3.91014e-07	5.24829e-07	7.22533e-07	5.92326e-07	3.35291e-07	7.50104e-07	3.50565e-07	5.3014e-07	2.33911e-07	1.69599e-07	2.19297e-07	1.28834e-07	5.27036e-08
-28.6218	66.4335	0.00316706	0.241935	0.241935	-152.539	61.4075	0.00408719	0.00980392	0.0205128			2013-03-15 00:08:41	0.000294972	5.80978e-05	1.56127e-05	4.05201e-06	2.84433e-06	1.67429e-06	7.92671e-07	1.98822e-07	5.64781e-07	9.35101e-07	6.38322e-07	6.09255e-07	4.2722e-07	2.54592e-07	1.10221e-07	1.55432e-07	1.25843e-07	2.21665e-07	2.32128e-07	1.539e-07	1.36025e-07	5.17361e-07	2.32976e-07	5.81742e-07	3.9954e-07	5.22172e-07	4.83045e-07	5.23154e-07	6.86394e-07	7.82191e-07	3.61297e-07	4.39279e-07	3.50014e-07	2.88318e-07	8.76208e-08	7.80506e-08	7.99757e-08
-29.0925	65.9952	0.00300903	0.0819672	0.081967	-152.883	60.9635	0.00447761	0.00934579	0.00714286			2013-03-15 00:08:47	0.000205379	3.3709e-05	2.79885e-05	7.32036e-06	5.32051e-06	3.86714e-06	2.3161e-06	1.06852e-06	2.68816e-06	2.09053e-06	7.37152e-07	1.8516e-07	3.30497e-07	3.19693e-07	3.08213e-07	1.13418e-07	1.60391e-07	1.86691e-07	1.83978e-07	1.34427e-07	1.26216e-07	4.9905e-07	6.17549e-07	4.1852e-07	4.15428e-07	1.0377e-06	5.99302e-07	7.3474e-07	4.74337e-07	4.20858e-07	3.59866e-07	2.89037e-07	1.91748e-07	1.78899e-07	1.26047e-07	8.01115e-08	6.45231e-08
-29.5488	65.556	0.00901526	0.183099	0.183099	-153.218	60.519	0.00869565	0.0151515	0.0102041			2013-03-15 00:08:53	0.000278899	5.1382e-05	1.2613e-05	9.48763e-06	1.00736e-05	3.69739e-06	2.5684e-06	1.25862e-06	3.47647e-07	3.23667e-07	2.19896e-07	6.85412e-07	6.46752e-07	3.95547e-07	1.61881e-07	1.70491e-07	2.6302e-07	2.46467e-07	3.55749e-07	1.83256e-07	2.98209e-07	4.30747e-07	7.11948e-07	5.40355e-07	1.30054e-06	1.08952e-06	7.51016e-07	6.32435e-07	4.53876e-07	3.18085e-07	6.58204e-07	2.25006e-07	2.62588e-07	1.39235e-07	1.0818e-07	1.01883e-07	5.88071e-08
-29.991	65.1153	0.00560538			-153.545	60.0735	0.0105485	0.00428266	0.1			2013-03-15 00:08:59	0.000285447	7.76125e-05	1.23153e-05	7.06921e-06	9.85969e-06	6.59483e-06	3.75901e-06	1.58243e-06	4.7787e-07	4.87753e-07	8.90628e-07	1.0896e-06	7.66801e-07	5.86926e-07	2.94989e-07	1.06043e-07	1.02011e-07	1.40381e-07	1.71916e-07	1.27233e-07	1.15389e-07	3.08091e-07	3.56672e-07	3.07844e-07	7.332e-07	2.68726e-07	1.7764e-06	7.78336e-07	4.68292e-07	6.3338e-07	4.60027e-07	3.27313e-07	3.16221e-07	1.17351e-07	1.35959e-07	1.02623e-07	4.35967e-08
-30.4197	64.6732	0.0211161			-153.864	59.6273	0.0139665	0.0230548				2013-03-15 00:09:05	0.000163708	6.87946e-05	4.38291e-05	3.56019e-06	4.43686e-06	2.09984e-06	1.20805e-06	1.66731e-06	1.26531e-06	1.41341e-06	4.13408e-07	1.94171e-07	4.23223e-07	3.73713e-07	1.49456e-07	4.15019e-07	2.65417e-07	2.9452e-07	1.74968e-07	2.23802e-07	1.99533e-07	3.8308e-07	5.71977e-07	4.73392e-07	5.94465e-07	6.33781e-07	4.79558e-07	6.73996e-07	4.65036e-07	6.4361e-07	2.39314e-07	4.55735e-07	2.05854e-07	1.31986e-07	1.6178e-07	1.06956e-07	4.02059e-08
-30.8355	64.2305	0.0711744	0.0117647	0.011765	-154.176	59.1805	0.00804829	0.0921053				2013-03-15 00:09:11	0.000355842	8.9779e-05	1.49198e-05	6.55298e-06	2.05333e-06	2.96721e-06	4.58307e-06	1.12157e-06	1.37664e-06	6.2001e-07	7.89255e-07	7.13316e-07	2.29343e-07	1.4833e-07	2.65345e-07	2.48779e-07	1.83823e-07	1.1742e-07	1.3389e-07	1.13209e-07	2.13048e-07	1.72357e-07	4.2131e-07	3.7411e-07	5.44862e-07	8.37069e-07	4.45262e-07	3.38887e-07	7.48709e-07	3.70634e-07	5.50173e-07	2.65786e-07	2.48017e-07	1.55238e-07	1.31186e-07	9.28997e-08	5.8468e-08
-31.2398	63.7865	0.00737463	0.1	0.1	-154.48	58.733	0.025974					2013-03-15 00:09:17	0.000193771	1.77041e-05	1.77521e-05	7.87273e-06	4.0927e-06	2.31377e-06	1.32272e-06	3.84272e-07	1.12549e-06	3.33695e-07	1.11329e-07	2.88931e-07	4.08689e-07	1.89273e-07	3.44323e-07	2.33376e-07	3.02836e-07	1.9977e-07	2.95489e-07	8.92302e-08	2.31505e-07	1.13645e-07	4.65952e-07	7.82632e-07	9.36264e-07	6.42417e-07	6.9812e-07	8.47509e-07	8.45436e-07	3.94351e-07	4.85783e-07	2.74729e-07	1.88493e-07	1.34722e-07	1.29473e-07	4.9779e-08	6.56857e-08
-31.6323	63.3417	0.00508475	0.0348837	0.034884	-154.778	58.285	0.0744681					2013-03-15 00:09:23	0.000226587	4.71033e-05	2.42772e-05	1.21432e-05	5.39435e-06	6.01559e-06	2.06263e-06	5.87745e-07	7.90363e-07	1.00097e-06	1.2313e-06	1.81614e-06	7.31338e-07	1.66821e-07	1.53816e-07	1.5447e-07	1.08078e-07	1.2769e-07	1.23233e-07	3.01116e-07	2.42113e-07	2.46182e-07	2.13445e-07	4.47816e-07	4.8092e-07	4.88955e-07	8.33849e-07	9.6144e-07	7.05925e-07	4.05047e-07	2.04616e-07	3.29102e-07	2.74369e-07	2.16922e-07	1.01572e-07	9.46964e-08	5.10566e-08
-32.0138	62.896	0.00941176	0.0581395	0.05814	-155.069	57.837	0.0983607					2013-03-15 00:09:29	7.70917e-05	4.25548e-06	1.49198e-05	1.13666e-05	2.70211e-06	7.84822e-07	3.73227e-07	2.54079e-06	1.24409e-06	6.04604e-07	3.8547e-07	2.89222e-07	1.5522e-07	1.66821e-07	5.7472e-08	1.08405e-07	5.96517e-08	1.73418e-07	9.16742e-08	1.85727e-07	4.59812e-07	2.1828e-07	4.03174e-07	3.85038e-07	2.0752e-07	5.92592e-07	3.38887e-07	6.96376e-07	4.98519e-07	2.41819e-07	4.05654e-07	2.9333e-07	1.4137e-07	1.64128e-07	1.14543e-07	7.04939e-08	4.42264e-08
-32.7462	62.002	0.024961	0.0878049	0.087805	-155.354	57.3877						2013-03-15 00:09:35	0.000285745	2.61375e-05	3.14656e-06	2.20448e-06	2.54166e-06	3.68925e-06	1.85916e-06	1.98415e-06	1.61332e-06	4.36012e-07	4.07708e-07	5.45306e-07	3.94155e-07	5.08021e-07	1.70672e-07	2.45582e-07	4.11604e-08	1.37572e-07	2.52861e-07	1.39513e-07	3.54305e-07	1.46634e-07	5.28265e-07	1.86823e-07	9.62615e-07	9.20776e-07	7.13814e-07	4.7142e-07	4.11092e-07	5.47813e-07	2.83672e-07	2.70972e-07	2.42591e-07	1.16531e-07	9.6187e-08	6.6055e-08	3.16561e-08
[truncated: 12,187 more rows]
[truncated: 28 more columns]

## Sheet: Figure S3
Figure S3a							Figure S3e							Figure S3b	Time (hours)
[truncated: 146 more rows]
[truncated: 458 more columns]

## Sheet: Figure S4
Figure S4
tan(psi)	Frequency density
0.043593	0.947568
0.067297	2.80414
0.091001	4.41285
0.114705	5.78923
0.138408	5.8999
0.162112	1.12109
0.185816	7.39809
0.20952	0.459846
0.233223	4.44181
0.256927	1.64974
0.280631	0.31367
0.304335	0.735048
[truncated: 18 more rows]
